# Supplementary material for: Crystal structure of 4-(2,2-di­methyl­propanamido)­pyridin-3-yl N,N-diiso­propyl­dithio­carbamate
Source: Acta Crystallogr Sect E Struct Rep Online. 2014 Aug 30;70(Pt 9):o1069–70. doi: 10.1107/S1600536814019321 (PMC4186077; doi:10.1107/S1600536814019321)
Supplement: Supplementary file 1 [file e-70-o1069-sup1.cif]

##############################################################################
#                                                                            #
# This CIF contains the data in a paper accepted for publication in          #
# Acta Crystallographica Section E. It conforms to the requirements of       #
# Notes for Authors for Acta Crystallographica Section E, and has been       #
# peer reviewed under the auspices of the IUCr Commission on Journals.       #
#                                                                            #
# Full details of the Crystallographic Information File format               #
# are given in the paper "The Crystallographic Information File (CIF):       #
# a New Standard Archive File for Crystallography" by S. R. Hall, F. H.      #
# Allen and I. D. Brown [Acta Cryst. (1991), A47, 655-685].                  #
#                                                                            #
# The current version of the core CIF dictionary is obtainable from          #
# ftp://ftp.iucr.org/pub/cif_core.dic.                                       #
#                                                                            #
# Software is freely available for graphical display of the structure(s)     #
# in this CIF. For information consult the CIF software page                 #
# http://www.iucr.org/resources/cif/software.                                #
#                                                                            #
# This file may be used for bona fide research purposes within the           #
# scientific community so long as proper attribution is given to the journal # 
# article from which it was obtained.                                        #
#                                                                            #
##############################################################################
data_I
_audit_creation_method     SHELXL-2013
_chemical_name_systematic
;
4-(2,2-Dimethylpropanamido)pyridin-3-yl
<i>N</i>,<i>N</i>-diisopropyldithiocarbamate
;
_chemical_name_common     ?
_chemical_formula_moiety     'C17 H27 N3 O S2'
_chemical_formula_sum     'C17 H27 N3 O S2'
_chemical_formula_iupac     'C17 H27 N3 O S2'
_chemical_formula_weight     353.53
_chemical_melting_point     ?
_shelx_space_group_comment
;
The symmetry employed for this shelxl refinement is uniquely defined
by the following loop, which should always be used as a source of
symmetry information in preference to the above space-group names.
They are only intended as comments.
;
_space_group_crystal_system     triclinic
_space_group_name_H-M_alt     'P -1'
_space_group_name_Hall     '-P 1'
loop_
    _symmetry_equiv_pos_as_xyz
    'x, y, z'
    '-x, -y, -z'
_cell_length_a     7.9776(7)
_cell_length_b     9.5412(9)
_cell_length_c     13.0541(14)
_cell_angle_alpha     83.099(8)
_cell_angle_beta     83.227(8)
_cell_angle_gamma     84.608(7)
_cell_volume     976.33(17)
_cell_formula_units_Z     2
_cell_measurement_reflns_used     3458
_cell_measurement_theta_min     4.68
_cell_measurement_theta_max     73.25
_cell_measurement_temperature     293(2)
_exptl_crystal_description     block
_exptl_crystal_colour     colourless
_exptl_crystal_size_max     0.355
_exptl_crystal_size_mid     0.243
_exptl_crystal_size_min     0.191
_exptl_crystal_density_diffrn     1.203
_exptl_crystal_density_meas     ?
_exptl_crystal_density_method     ?
_exptl_crystal_F_000     380
_exptl_absorpt_coefficient_mu     2.521
_exptl_absorpt_correction_type     multi-scan
_exptl_absorpt_process_details
;
(CrysAlis PRO; Agilent, 2014)
;
_shelx_estimated_absorpt_T_min     0.468
_shelx_estimated_absorpt_T_max     0.644
_exptl_absorpt_correction_T_min     0.66180
_exptl_absorpt_correction_T_max     1.00000
_exptl_special_details     ?
_diffrn_ambient_temperature     293(2)
_diffrn_radiation_type     CuK\a
_diffrn_radiation_wavelength     1.54184
_diffrn_measurement_device     'Agilent SuperNova (Dual, Cu at zero, Atlas)'
_diffrn_measurement_method     '\w scans'
_diffrn_detector_area_resol_mean     ?
_diffrn_reflns_number     6616
_diffrn_reflns_av_R_equivalents     0.0214
_diffrn_reflns_theta_min     4.684
_diffrn_reflns_theta_max     73.482
_diffrn_reflns_theta_full     67.684
_diffrn_measured_fraction_theta_max     0.967
_diffrn_measured_fraction_theta_full     0.993
_diffrn_reflns_limit_h_min     -9
_diffrn_reflns_limit_h_max     9
_diffrn_reflns_limit_k_min     -11
_diffrn_reflns_limit_k_max     11
_diffrn_reflns_limit_l_min     -11
_diffrn_reflns_limit_l_max     16
_diffrn_standards_number     0
_diffrn_standards_interval_count     0
_diffrn_standards_interval_time     0
_diffrn_standards_decay_%     0
_refine_special_details     ?
_reflns_number_total     3779
_reflns_number_gt     3391
_reflns_threshold_expression     I>2\s(I)
_refine_ls_structure_factor_coef     Fsqd
_refine_ls_matrix_type     full
_refine_ls_R_factor_all     0.0659
_refine_ls_R_factor_gt     0.0614
_refine_ls_wR_factor_gt     0.2067
_refine_ls_wR_factor_ref     0.2108
_refine_ls_goodness_of_fit_ref     1.159
_refine_ls_restrained_S_all     1.159
_refine_ls_number_reflns     3779
_refine_ls_number_parameters     215
_refine_ls_number_restraints     0
_refine_ls_hydrogen_treatment     constr
_refine_ls_weighting_scheme     calc
_refine_ls_weighting_details
              'w=1/[\s^2^(Fo^2^)+(0.1014P)^2^+0.8970P] where P=(Fo^2^+2Fc^2^)/3'
_atom_sites_solution_hydrogens     geom
_atom_sites_solution_primary     ?
_atom_sites_solution_secondary     ?
_refine_ls_shift/su_max     0.000
_refine_ls_shift/su_mean     0.000
_refine_diff_density_max     0.393
_refine_diff_density_min     -0.292
_refine_ls_extinction_method     none
_refine_ls_extinction_coef     .
loop_
    _atom_type_symbol
    _atom_type_description
    _atom_type_scat_dispersion_real
    _atom_type_scat_dispersion_imag
    _atom_type_scat_source
    'C' 'C' 0.0181 0.0091
                         'International Tables Vol C Tables 4.2.6.8 and 6.1.1.4'
    'H' 'H' 0.0000 0.0000
                         'International Tables Vol C Tables 4.2.6.8 and 6.1.1.4'
    'N' 'N' 0.0311 0.0180
                         'International Tables Vol C Tables 4.2.6.8 and 6.1.1.4'
    'O' 'O' 0.0492 0.0322
                         'International Tables Vol C Tables 4.2.6.8 and 6.1.1.4'
    'S' 'S' 0.3331 0.5567
                         'International Tables Vol C Tables 4.2.6.8 and 6.1.1.4'
_computing_data_collection     'CrysAlis PRO (Agilent, 2014)'
_computing_cell_refinement     'CrysAlis PRO (Agilent, 2014)'
_computing_data_reduction     'CrysAlis PRO (Agilent, 2014)'
_computing_structure_solution     'SHELXS2013 (Sheldrick, 2008)'
_computing_structure_refinement     'SHELXL2013 (Sheldrick, 2008)'
_computing_molecular_graphics     'ORTEP-3 for Windows (Farrugia, 2012)'
_computing_publication_material
;
WinGX (Farrugia, 2012) and CHEMDRAW Ultra (Cambridge Soft, 2001)
;
loop_
    _atom_site_type_symbol
    _atom_site_label
    _atom_site_fract_x
    _atom_site_fract_y
    _atom_site_fract_z
    _atom_site_U_iso_or_equiv
    _atom_site_adp_type
    _atom_site_calc_flag
    _atom_site_occupancy
    _atom_site_disorder_assembly
    _atom_site_disorder_group
    C C1 0.0193(4) 0.7422(4) 0.4668(2) 0.0459(7) Uani d 1 . .
    C C2 0.1318(4) 0.6291(3) 0.4352(2) 0.0452(7) Uani d 1 . .
    C C3 0.2680(5) 0.5875(4) 0.4929(3) 0.0537(8) Uani d 1 . .
    H H3 0.3449 0.5121 0.4759 0.064 Uiso calc 1 . .
    C C4 0.2866(5) 0.6596(5) 0.5752(3) 0.0635(10) Uani d 1 . .
    H H4 0.3792 0.6311 0.6120 0.076 Uiso calc 1 . .
    C C5 0.0505(5) 0.8057(4) 0.5520(3) 0.0565(8) Uani d 1 . .
    H H5 -0.0253 0.8798 0.5727 0.068 Uiso calc 1 . .
    C C6 -0.1194(4) 0.8903(3) 0.2919(2) 0.0419(6) Uani d 1 . .
    C C7 -0.2165(5) 1.0250(5) 0.1370(3) 0.0658(10) Uani d 1 . .
    H H7 -0.0963 1.0426 0.1293 0.079 Uiso calc 1 . .
    C C8 -0.3150(9) 1.1680(6) 0.1370(5) 0.0960(17) Uani d 1 . .
    H H8A -0.4341 1.1560 0.1441 0.144 Uiso calc 1 . .
    H H8B -0.2847 1.2250 0.0729 0.144 Uiso calc 1 . .
    H H8C -0.2889 1.2141 0.1939 0.144 Uiso calc 1 . .
    C C9 -0.2421(9) 0.9459(7) 0.0484(4) 0.1004(18) Uani d 1 . .
    H H9A -0.1624 0.8641 0.0467 0.151 Uiso calc 1 . .
    H H9B -0.2250 1.0063 -0.0156 0.151 Uiso calc 1 . .
    H H9C -0.3552 0.9165 0.0573 0.151 Uiso calc 1 . .
    C C10 -0.4303(4) 0.9068(4) 0.2679(3) 0.0534(8) Uani d 1 . .
    H H10 -0.4906 0.9553 0.2108 0.064 Uiso calc 1 . .
    C C11 -0.4589(6) 0.7522(5) 0.2694(4) 0.0733(12) Uani d 1 . .
    H H11A -0.4032 0.7174 0.2071 0.110 Uiso calc 1 . .
    H H11B -0.5781 0.7418 0.2736 0.110 Uiso calc 1 . .
    H H11C -0.4135 0.6990 0.3285 0.110 Uiso calc 1 . .
    C C12 -0.5115(5) 0.9746(5) 0.3641(3) 0.0704(11) Uani d 1 . .
    H H12A -0.4714 0.9220 0.4250 0.106 Uiso calc 1 . .
    H H12B -0.6324 0.9739 0.3684 0.106 Uiso calc 1 . .
    H H12C -0.4816 1.0705 0.3592 0.106 Uiso calc 1 . .
    C C13 0.2026(5) 0.4709(4) 0.2956(3) 0.0554(8) Uani d 1 . .
    C C14 0.1560(6) 0.4522(4) 0.1882(3) 0.0613(9) Uani d 1 . .
    C C15 -0.0198(8) 0.5172(7) 0.1668(4) 0.0987(18) Uani d 1 . .
    H H15A -0.1028 0.4767 0.2183 0.148 Uiso calc 1 . .
    H H15B -0.0419 0.4983 0.0992 0.148 Uiso calc 1 . .
    H H15C -0.0255 0.6177 0.1693 0.148 Uiso calc 1 . .
    C C16 0.2920(10) 0.5217(8) 0.1114(4) 0.113(2) Uani d 1 . .
    H H16A 0.2806 0.5005 0.0427 0.169 Uiso calc 1 . .
    H H16B 0.4020 0.4859 0.1301 0.169 Uiso calc 1 . .
    H H16C 0.2785 0.6225 0.1134 0.169 Uiso calc 1 . .
    C C17 0.1623(8) 0.2942(5) 0.1788(4) 0.0875(15) Uani d 1 . .
    H H17A 0.0784 0.2520 0.2289 0.131 Uiso calc 1 . .
    H H17B 0.2725 0.2507 0.1914 0.131 Uiso calc 1 . .
    H H17C 0.1399 0.2803 0.1102 0.131 Uiso calc 1 . .
    N N1 0.1823(5) 0.7673(4) 0.6064(3) 0.0678(9) Uani d 1 . .
    N N2 0.1026(4) 0.5683(3) 0.3481(2) 0.0523(7) Uani d 1 . .
    H H2 0.0079 0.5961 0.3239 0.063 Uiso calc 1 . .
    N N3 -0.2495(3) 0.9371(3) 0.2384(2) 0.0467(6) Uani d 1 . .
    O O2 0.3244(5) 0.4055(4) 0.3306(3) 0.0946(12) Uani d 1 . .
    S S1 -0.17473(10) 0.79230(10) 0.41574(6) 0.0518(3) Uani d 1 . .
    S S2 0.08414(10) 0.91374(10) 0.25296(7) 0.0535(3) Uani d 1 . .
loop_
    _atom_site_aniso_label
    _atom_site_aniso_U_11
    _atom_site_aniso_U_22
    _atom_site_aniso_U_33
    _atom_site_aniso_U_12
    _atom_site_aniso_U_13
    _atom_site_aniso_U_23
    C1 0.0432(16) 0.0523(17) 0.0417(15) -0.0037(13) -0.0063(12) -0.0018(13)
    C2 0.0450(17) 0.0487(17) 0.0425(15) -0.0054(13) -0.0070(13) -0.0038(12)
    C3 0.0479(19) 0.061(2) 0.0522(18) 0.0012(15) -0.0112(15) -0.0045(15)
    C4 0.055(2) 0.083(3) 0.055(2) -0.0003(19) -0.0214(17) -0.0078(18)
    C5 0.058(2) 0.064(2) 0.0489(18) 0.0016(16) -0.0091(15) -0.0113(15)
    C6 0.0387(15) 0.0442(15) 0.0439(15) -0.0038(12) -0.0051(12) -0.0079(12)
    C7 0.053(2) 0.087(3) 0.055(2) -0.0067(19) -0.0119(16) 0.0123(19)
    C8 0.117(5) 0.075(3) 0.093(4) -0.006(3) -0.029(3) 0.017(3)
    C9 0.125(5) 0.124(5) 0.048(2) 0.006(4) -0.005(3) -0.007(3)
    C10 0.0340(16) 0.072(2) 0.0564(19) -0.0040(15) -0.0084(14) -0.0128(16)
    C11 0.054(2) 0.082(3) 0.090(3) -0.021(2) -0.011(2) -0.019(2)
    C12 0.046(2) 0.097(3) 0.070(2) 0.007(2) -0.0047(17) -0.025(2)
    C13 0.056(2) 0.0511(18) 0.061(2) 0.0001(15) -0.0111(16) -0.0131(15)
    C14 0.072(2) 0.059(2) 0.055(2) -0.0088(18) -0.0056(18) -0.0155(16)
    C15 0.111(4) 0.120(4) 0.076(3) 0.014(3) -0.046(3) -0.040(3)
    C16 0.142(6) 0.136(5) 0.066(3) -0.069(5) 0.002(3) -0.005(3)
    C17 0.111(4) 0.071(3) 0.087(3) -0.011(3) -0.009(3) -0.033(2)
    N1 0.068(2) 0.084(2) 0.0559(18) -0.0008(18) -0.0189(16) -0.0206(16)
    N2 0.0496(16) 0.0579(16) 0.0520(15) 0.0043(13) -0.0158(12) -0.0134(13)
    N3 0.0377(13) 0.0586(16) 0.0447(14) -0.0029(11) -0.0089(11) -0.0055(11)
    O2 0.090(2) 0.098(2) 0.102(2) 0.042(2) -0.041(2) -0.045(2)
    S1 0.0388(4) 0.0662(5) 0.0473(5) -0.0015(3) -0.0035(3) 0.0026(4)
    S2 0.0376(4) 0.0614(5) 0.0600(5) -0.0087(3) -0.0049(3) 0.0029(4)
_geom_special_details
;
All e.s.d.'s (except the e.s.d. in the dihedral angle between two l.s. planes)
are estimated using the full covariance matrix. The cell e.s.d.'s are taken
into account individually in the estimation of e.s.d.'s in distances, angles
and torsion angles; correlations between e.s.d.'s in cell parameters are only
used when they are defined by crystal symmetry. An approximate (isotropic)
treatment of cell e.s.d.'s is used for estimating e.s.d.'s involving l.s.
planes.
;
loop_
    _geom_bond_atom_site_label_1
    _geom_bond_atom_site_label_2
    _geom_bond_site_symmetry_2
    _geom_bond_distance
    _geom_bond_publ_flag
    C1 C5 . 1.386(5) ?
    C1 C2 . 1.406(5) ?
    C1 S1 . 1.760(3) ?
    C2 N2 . 1.390(4) ?
    C2 C3 . 1.395(5) ?
    C3 C4 . 1.373(5) ?
    C3 H3 . 0.9300 ?
    C4 N1 . 1.332(5) ?
    C4 H4 . 0.9300 ?
    C5 N1 . 1.336(5) ?
    C5 H5 . 0.9300 ?
    C6 N3 . 1.331(4) ?
    C6 S2 . 1.671(3) ?
    C6 S1 . 1.797(3) ?
    C7 N3 . 1.489(5) ?
    C7 C9 . 1.498(7) ?
    C7 C8 . 1.509(7) ?
    C7 H7 . 0.9800 ?
    C8 H8A . 0.9600 ?
    C8 H8B . 0.9600 ?
    C8 H8C . 0.9600 ?
    C9 H9A . 0.9600 ?
    C9 H9B . 0.9600 ?
    C9 H9C . 0.9600 ?
    C10 N3 . 1.494(4) ?
    C10 C11 . 1.511(6) ?
    C10 C12 . 1.530(5) ?
    C10 H10 . 0.9800 ?
    C11 H11A . 0.9600 ?
    C11 H11B . 0.9600 ?
    C11 H11C . 0.9600 ?
    C12 H12A . 0.9600 ?
    C12 H12B . 0.9600 ?
    C12 H12C . 0.9600 ?
    C13 O2 . 1.210(5) ?
    C13 N2 . 1.361(5) ?
    C13 C14 . 1.527(5) ?
    C14 C15 . 1.522(7) ?
    C14 C17 . 1.523(6) ?
    C14 C16 . 1.530(7) ?
    C15 H15A . 0.9600 ?
    C15 H15B . 0.9600 ?
    C15 H15C . 0.9600 ?
    C16 H16A . 0.9600 ?
    C16 H16B . 0.9600 ?
    C16 H16C . 0.9600 ?
    C17 H17A . 0.9600 ?
    C17 H17B . 0.9600 ?
    C17 H17C . 0.9600 ?
    N2 H2 . 0.8600 ?
loop_
    _geom_angle_atom_site_label_1
    _geom_angle_atom_site_label_2
    _geom_angle_atom_site_label_3
    _geom_angle_site_symmetry_1
    _geom_angle_site_symmetry_3
    _geom_angle
    _geom_angle_publ_flag
    C5 C1 C2 . . 118.5(3) ?
    C5 C1 S1 . . 117.4(3) ?
    C2 C1 S1 . . 123.5(2) ?
    N2 C2 C3 . . 124.4(3) ?
    N2 C2 C1 . . 118.3(3) ?
    C3 C2 C1 . . 117.3(3) ?
    C4 C3 C2 . . 118.8(3) ?
    C4 C3 H3 . . 120.6 ?
    C2 C3 H3 . . 120.6 ?
    N1 C4 C3 . . 125.0(3) ?
    N1 C4 H4 . . 117.5 ?
    C3 C4 H4 . . 117.5 ?
    N1 C5 C1 . . 124.3(4) ?
    N1 C5 H5 . . 117.9 ?
    C1 C5 H5 . . 117.9 ?
    N3 C6 S2 . . 125.8(2) ?
    N3 C6 S1 . . 115.0(2) ?
    S2 C6 S1 . . 119.17(18) ?
    N3 C7 C9 . . 111.2(4) ?
    N3 C7 C8 . . 111.3(4) ?
    C9 C7 C8 . . 114.1(4) ?
    N3 C7 H7 . . 106.6 ?
    C9 C7 H7 . . 106.6 ?
    C8 C7 H7 . . 106.6 ?
    C7 C8 H8A . . 109.5 ?
    C7 C8 H8B . . 109.5 ?
    H8A C8 H8B . . 109.5 ?
    C7 C8 H8C . . 109.5 ?
    H8A C8 H8C . . 109.5 ?
    H8B C8 H8C . . 109.5 ?
    C7 C9 H9A . . 109.5 ?
    C7 C9 H9B . . 109.5 ?
    H9A C9 H9B . . 109.5 ?
    C7 C9 H9C . . 109.5 ?
    H9A C9 H9C . . 109.5 ?
    H9B C9 H9C . . 109.5 ?
    N3 C10 C11 . . 113.1(3) ?
    N3 C10 C12 . . 113.3(3) ?
    C11 C10 C12 . . 114.6(4) ?
    N3 C10 H10 . . 104.9 ?
    C11 C10 H10 . . 104.9 ?
    C12 C10 H10 . . 104.9 ?
    C10 C11 H11A . . 109.5 ?
    C10 C11 H11B . . 109.5 ?
    H11A C11 H11B . . 109.5 ?
    C10 C11 H11C . . 109.5 ?
    H11A C11 H11C . . 109.5 ?
    H11B C11 H11C . . 109.5 ?
    C10 C12 H12A . . 109.5 ?
    C10 C12 H12B . . 109.5 ?
    H12A C12 H12B . . 109.5 ?
    C10 C12 H12C . . 109.5 ?
    H12A C12 H12C . . 109.5 ?
    H12B C12 H12C . . 109.5 ?
    O2 C13 N2 . . 122.1(4) ?
    O2 C13 C14 . . 121.6(4) ?
    N2 C13 C14 . . 116.2(3) ?
    C15 C14 C17 . . 107.8(4) ?
    C15 C14 C13 . . 114.1(3) ?
    C17 C14 C13 . . 108.3(4) ?
    C15 C14 C16 . . 110.6(5) ?
    C17 C14 C16 . . 110.7(4) ?
    C13 C14 C16 . . 105.3(4) ?
    C14 C15 H15A . . 109.5 ?
    C14 C15 H15B . . 109.5 ?
    H15A C15 H15B . . 109.5 ?
    C14 C15 H15C . . 109.5 ?
    H15A C15 H15C . . 109.5 ?
    H15B C15 H15C . . 109.5 ?
    C14 C16 H16A . . 109.5 ?
    C14 C16 H16B . . 109.5 ?
    H16A C16 H16B . . 109.5 ?
    C14 C16 H16C . . 109.5 ?
    H16A C16 H16C . . 109.5 ?
    H16B C16 H16C . . 109.5 ?
    C14 C17 H17A . . 109.5 ?
    C14 C17 H17B . . 109.5 ?
    H17A C17 H17B . . 109.5 ?
    C14 C17 H17C . . 109.5 ?
    H17A C17 H17C . . 109.5 ?
    H17B C17 H17C . . 109.5 ?
    C4 N1 C5 . . 116.0(3) ?
    C13 N2 C2 . . 129.2(3) ?
    C13 N2 H2 . . 115.4 ?
    C2 N2 H2 . . 115.4 ?
    C6 N3 C7 . . 118.8(3) ?
    C6 N3 C10 . . 126.5(3) ?
    C7 N3 C10 . . 114.7(3) ?
    C1 S1 C6 . . 104.98(15) ?
loop_
    _geom_hbond_atom_site_label_D
    _geom_hbond_atom_site_label_H
    _geom_hbond_atom_site_label_A
    _geom_hbond_site_symmetry_A
    _geom_hbond_distance_DH
    _geom_hbond_distance_HA
    _geom_hbond_distance_DA
    _geom_hbond_angle_DHA
    C4 H4 O2 2_666 0.93 2.54 3.447(5) 164
_shelx_hkl_file
;
   0   0   2 241941. 1547.50   1
   0   0   2 246348. 1358.02   2
   0   0   3 25916.7 554.038   2
   0   0   3 23699.8 598.314   1
   0   0   4 2113.14 207.522   1
   0   0   4 2012.97 191.080   2
   0   0   5 6309.62 415.965   1
   0   0   5 6189.90 365.872   2
   0   0   6 78378.8 1449.64   2
   0   0   6 82343.7 1590.05   1
   0   0   7 63822.9 1429.00   2
   0   0   7 65735.9 1541.31   1
   0   0   8 537.844 159.831   2
   0   0   9 1633.44 288.637   2
   0   0  -9 1439.04 303.050   3
   0   0 -10 9191.02 772.319   3
   0   0  10 9838.98 322.692   8
   0   0  10 9375.41 340.663  17
   0   0  11 2260.94 175.016  17
   0   0  11 2001.69 156.280   8
   0   0  12 9191.99 321.655   8
   0   0  12 9786.56 352.642  17
   0   0  13 8550.47 296.269   8
   0   0  13 9115.72 317.272  17
   0   0  14 61.5778 38.2748  17
   0   0  14-0.76292 35.1635   8
   0   0  15-52.6856 32.8005   8
   0   0  15 39.5557 27.1565  17
   0  -1  15 221.189 43.1028  17
   0  -1  14 997.908 98.0273  17
   0  -1  13 641.110 83.1656   8
   0  -1  13 813.509 103.770  17
   0  -1  12-4.22282 43.2997   8
   0  -1  12 41.0820 41.8448  17
   0  -1  11 556.397 86.2045   8
   0  -1  11 612.927 100.134  17
   0  -1  10 24310.0 550.920  17
   0  -1  10 23421.9 481.049   8
   0   1  -9 6082.70 608.147   3
   0   1  -8 18375.3 977.865   3
   0  -1   8 17866.8 890.169   2
   0  -1   8 18964.3 925.361   1
   0  -1   7 45057.1 1275.20   2
   0  -1   7 48511.1 1393.84   1
   0  -1   6 81953.9 1519.08   2
   0  -1   6 87954.9 1676.03   1
   0  -1   5 96370.9 1601.92   1
   0  -1   5 96219.6 1487.31   2
   0  -1   4 47708.1 932.457   2
   0  -1   4 42268.8 933.943   1
   0  -1   3 108399. 1248.47   2
   0  -1   2 7858.92 281.235   2
   0  -1   1 9145.71 245.725   2
   0   1   0 17530.2 236.528   3
   0   1   1 153361. 768.202   2
   0   1   2 293542. 1399.91   2
   0   1   3 1555.39 128.411   2
   0   1   4 147365. 1733.08   4
   0   1   4 143434. 1454.88   2
   0   1   5 268133. 2664.59   4
   0   1   5 261316. 2266.37   2
   0   1   6 260123. 2538.95   2
   0   1   6 262763. 2977.79   4
   0   1   7 1620.34 267.625   4
   0   1   7 2020.74 253.953   2
   0   1   8 74926.0 1643.26   2
   0   1   9 1209.35 233.964   2
   0  -1 -10 13434.0 888.703   3
   0   1  10 15416.3 414.608   8
   0   1  10 15447.1 423.499  17
   0   1  10 14872.7 878.260   2
   0   1  11 10153.0 350.508  17
   0   1  11 9793.09 342.916   8
   0   1  12 161.270 60.3689  17
   0   1  12 91.1060 50.3761   8
   0   1  13 3784.40 206.538   8
   0   1  13 3836.72 201.216  17
   0   1  14 5246.56 221.595   8
   0   1  14 5400.05 212.212  17
   0   1  15 3265.32 147.781   8
   0  -2  15 304.691 46.3038  17
   0  -2  14 370.243 62.2280  17
   0  -2  13 3473.66 198.339  17
   0  -2  12 1031.32 122.340  17
   0  -2  11 8182.50 332.518  17
   0  -2  10 6143.89 264.818  10
   0   2 -10 6669.99 689.377   3
   0   2  -9 602.320 218.951   3
   0  -2   9 673.475 92.3967  10
   0  -2   9 833.395 228.737   1
   0  -2   8 123.836 109.405   1
   0   2  -8 105.100 110.541   3
   0  -2   7 240.725 127.120   1
   0   2  -7 215.995 135.600   3
   0   2  -6 12364.6 695.440   3
   0  -2   6 13099.7 684.821   1
   0  -2   6 12798.0 652.559   2
   0   2  -5 302634. 3101.03   3
   0  -2   5 300818. 2883.54   2
   0  -2   5 303305. 2947.48   1
   0  -2   4 736.709 136.021   2
   0   2  -3 284642. 2380.05   3
   0  -2   3 287727. 2262.34   2
   0   2  -2 49489.8 849.098   3
   0   2  -1 4398.87 208.892   3
   0   2   0 69433.6 654.773   3
   0   2   2 345013. 1575.20   2
   0   2   2 376681. 1009.73   7
   0   2   3 73295.2 504.383   7
   0   2   3 72377.4 864.274   2
   0   2   4 44371.5 952.550   4
   0   2   4 44662.6 785.861   2
   0   2   5 2027.91 237.514   4
   0   2   5 2208.40 205.021   2
   0   2   6 98138.1 1838.02   4
   0   2   6 95163.3 1481.85   2
   0   2   7 98965.2 1691.81   2
   0   2   7 104682. 2090.62   4
   0   2   8 74590.9 1615.18   2
   0   2   8 80453.7 1988.59   4
   0   2   9 1722.93 140.525   8
   0   2   9 1483.19 249.538   2
   0   2  10 9412.97 342.456  12
   0   2  10 9584.61 321.495  17
   0   2  10 10038.4 345.500   8
   0   2  11 669.770 96.5648  17
   0   2  11 831.963 111.426   8
   0   2  12 428.079 77.9978  17
   0   2  12 483.877 90.6116   8
   0   2  13 3319.18 179.073  17
   0   2  13 3161.28 195.170   8
   0   2  14 1502.80 126.090   8
   0   2  15 1936.53 120.440  16
   0   2  15 1591.76 109.367   8
   0  -3  14 506.468 68.3822  17
   0  -3  13 34.6471 37.9309  17
   0  -3  12 2077.99 165.669  17
   0  -3  11 5574.86 276.077  17
   0  -3  10 260.383 74.0975  10
   0   3  -9 18911.1 1129.81   3
   0  -3   9 18115.6 470.247  10
   0  -3   8 5684.64 560.776   1
   0   3  -8 5800.09 597.780   3
   0  -3   8 5981.26 277.433  10
   0   3  -7 633.794 194.260   3
   0  -3   7 463.304 156.389   1
   0   3  -6 7171.28 583.410   3
   0  -3   6 1789.66 294.920   1
   0   3  -5 27549.2 992.183   3
   0   3  -4 7613.55 479.486   3
   0   3  -3 73145.0 1285.85   3
   0   3  -2 2636.32 114.797   6
   0   3  -2 2774.97 250.660   3
   0   3  -1 108412. 1201.93   3
   0   3  -1 107098. 627.393   6
   0   3   0 65228.4 819.776   3
   0   3   0 73266.7 544.056   7
   0   3   1 150041. 1044.15   3
   0   3   1 149975. 753.527   7
   0   3   2 27019.3 331.356   7
   0   3   2 26426.2 532.559   2
   0   3   3 20335.1 299.110   7
   0   3   3 20063.5 471.461   2
   0   3   4 17794.3 638.927   4
   0   3   4 17070.5 502.414   2
   0   3   5 52102.6 962.445   2
   0   3   5 49743.8 1182.72   4
   0   3   6 24384.7 918.457   4
   0   3   6 24058.3 727.743   2
   0   3   7 75132.9 1438.60   2
   0   3   7 74895.1 1818.15   4
   0   3   8 1391.53 285.852   4
   0   3   9 48043.4 734.264   8
   0   3   9 46600.8 1653.75   4
   0   3   9 47525.6 776.407  12
   0   3  10 22018.5 521.184   8
   0   3  10 21744.6 542.742  12
   0   3  11 2476.94 195.330  12
   0   3  11 2605.68 188.530   8
   0   3  12 88.7190 65.9741  12
   0   3  12 73.8849 62.8604   8
   0   3  13 282.633 73.4020   8
   0   3  14 1148.05 109.492  16
   0   3  14 1021.97 104.471   8
   0   3  15 2755.22 142.650   8
   0   3  15 3133.61 147.772  16
   0  -4  14 2891.31 132.250  17
   0  -4  13 498.015 74.5054  17
   0  -4  12 719.939 97.1055  17
   0  -4  11-0.14896 48.0521  17
   0  -4  10 14554.9 435.708  10
   0  -4   9 21062.2 531.349  10
   0   4  -9 22102.5 591.286  13
   0  -4   8 150.558 57.9035  10
   0   4  -8-84.2135 94.8092   3
   0  -4   8-123.532 113.553   1
   0   4  -8 209.155 83.5067  13
   0  -4   7 702.279 202.661   1
   0   4  -7 930.658 240.371   3
   0  -4   7 936.749 111.689  10
   0  -4   6 1721.77 281.176   1
   0   4  -6 1510.97 277.484   3
   0   4  -5 7188.07 236.421   6
   0   4  -5 6306.23 507.808   3
   0   4  -4 84842.1 740.758   6
   0   4  -4 83874.0 1673.55   3
   0   4  -3 61508.8 601.195   6
   0   4  -3 61990.8 1305.82   3
   0   4  -2 1402.67 99.5843   6
   0   4  -2 1229.55 183.860   3
   0   4  -1 46679.7 876.387   3
   0   4   0 20350.7 505.523   3
   0   4   0 22295.9 353.020   7
   0   4   1 107423. 1012.18   3
   0   4   1 110846. 761.897   7
   0   4   2 18709.7 316.390   7
   0   4   2 17805.9 483.934   2
   0   4   3 217256. 1090.07   7
   0   4   3 219078. 1614.91   2
   0   4   4 383.233 58.6948   7
   0   4   4 274.059 110.654   4
   0   4   4 370.897 80.3053   2
   0   4   5 107621. 1843.45   4
   0   4   6 201.138 108.520   4
   0   4   7 658.063 183.631   4
   0   4   8 2797.14 191.110  12
   0   4   8 3610.44 200.571   8
   0   4   8 2915.21 407.404   4
   0   4   9 5355.95 582.517   4
   0   4   9 5908.85 291.569  12
   0   4   9 5415.29 255.283   8
   0   4  10 107.505 59.4876   8
   0   4  10-6.10497 62.6839  12
   0   4  11 76.2887 69.1928  12
   0   4  11 31.6525 56.4443   8
   0   4  12 1797.15 158.285   8
   0   4  12 1804.41 169.822  12
   0   4  12 1858.63 159.735  16
   0   4  13 32.7609 47.8251   8
   0   4  13 92.4734 46.9092  16
   0   4  13-41.6569 70.1033  12
   0   4  14 338.986 68.6074   8
   0   4  14 485.553 72.1456  16
   0   4  15 4345.41 161.215  16
   0  -5  13 4107.74 169.970  17
   0  -5  12 318.676 64.2324  17
   0  -5  11 680.550 98.1769  17
   0  -5  10 1561.72 152.668  10
   0   5 -10 1352.83 153.511  13
   0   5  -9 1595.32 175.210  13
   0  -5   9 1557.48 153.970  10
   0   5  -8 1800.41 193.530  13
   0  -5   8 2091.87 180.594  10
   0  -5   7 5919.10 285.358  10
   0  -5   7 6521.43 612.049   1
   0   5  -7 5911.34 607.149   3
   0  -5   6 1723.00 154.487  10
   0  -5   6 1612.00 135.056  11
   0   5  -6 1358.58 284.733   3
   0  -5   6 1376.40 275.406   1
   0   5  -5 25.9295 57.7893   3
   0   5  -4 62366.8 704.058   6
   0   5  -4 60306.9 1538.75   3
   0   5  -3-38.8547 61.4245   3
   0   5  -2 139083. 1874.95   3
   0   5  -1 135540. 1648.33   3
   0   5  -1 136025. 1026.12   7
   0   5   0 774.850 81.2698   7
   0   5   1 14206.0 319.448   7
   0   5   2 80233.7 748.516   7
   0   5   3 2037.16 122.432   7
   0   5   4 67654.9 725.688   7
   0   5   5 49804.5 1356.42   4
   0   5   5 52420.8 672.292   7
   0   5   6 2685.21 351.224   4
   0   5   7 6721.56 286.750  16
   0   5   7 6164.08 558.951   4
   0   5   7 6869.30 301.931  12
   0   5   8 11181.1 809.824   4
   0   5   8 12348.5 404.248  16
   0   5   8 12216.9 417.900  12
   0   5   8 12839.3 443.054  18
   0   5   8 12471.7 383.178   8
   0   5   9 44922.2 1699.81   4
   0   5   9 46742.4 763.576   8
   0   5   9 46000.9 835.613  12
   0   5   9 44262.5 789.405  16
   0   5  10 1326.48 138.802   8
   0   5  10 1443.28 153.040  16
   0   5  10 1595.83 176.142  12
   0   5  11 23507.1 573.283  16
   0   5  11 23566.8 547.860   8
   0   5  11 23564.9 592.786  12
   0   5  12 729.389 102.050  16
   0   5  12 667.285 98.0665   8
   0   5  12 649.681 110.449  12
   0   5  13-37.3752 61.0654  12
   0   5  13 37.1645 38.2591  16
   0   5  13-28.2720 47.9656   8
   0   5  14 702.954 77.4178  16
   0   5  14 635.844 82.8426  12
   0   5  15 216.266 37.1692  16
   0  -6  12 1612.12 111.458  17
   0   6 -11-56.1273 50.4343  13
   0  -6  11 34.1432 37.4526  17
   0   6 -10-49.2030 60.7843  13
   0  -6   9 15449.8 463.593  10
   0   6  -9 14891.2 499.414  13
   0   6  -8 19662.3 597.872  13
   0  -6   8 19747.6 537.329  10
   0   6  -7 5642.85 331.547  13
   0  -6   7 5772.54 299.280  10
   0  -6   6 237.854 79.5147  10
   0  -6   6 434.181 81.8957  11
   0   6  -6 225.248 126.130   3
   0  -6   5 658.328 105.188  10
   0  -6   5 665.591 100.574  11
   0  -6   4 7478.63 290.184  11
   0  -6   4 7453.46 308.040  10
   0   6  -3 17504.2 448.380   7
   0   6  -2 41433.0 667.500   7
   0   6  -1 2402.47 155.609   7
   0   6   0 49975.1 671.071   7
   0   6   1 29376.4 510.780   7
   0   6   2 26488.5 486.950   7
   0   6   3 2595.82 153.177   7
   0   6   4 102772. 979.423   7
   0   6   5 15801.6 836.447   4
   0   6   5 16563.2 413.557   7
   0   6   5 15976.6 430.918  16
   0   6   6 16246.7 905.031   4
   0   6   6 15718.7 462.512  12
   0   6   6 15787.9 441.698  16
   0   6   7 3556.49 233.248  12
   0   6   7 4034.90 214.987   8
   0   6   7 4040.27 479.185   4
   0   6   7 3765.95 225.951  16
   0   6   8 1668.27 177.471  18
   0   6   8 1488.12 323.604   4
   0   6   8 1722.56 150.601   8
   0   6   8 1573.97 169.405  12
   0   6   8 1560.91 157.094  16
   0   6   9 3344.58 221.655  16
   0   6   9 3783.90 221.438   8
   0   6   9 3069.38 235.776  18
   0   6   9 3671.04 250.961  12
   0   6  10 5906.12 293.889  16
   0   6  10 6339.95 321.351  12
   0   6  10 6450.27 288.239   8
   0   6  11 712.145 104.858  16
   0   6  11 802.894 127.050  12
   0   6  12 528.444 98.7986  12
   0   6  12 552.494 85.8521  16
   0   6  13 663.930 96.7812  12
   0   6  13 766.992 86.9308  16
   0   6  14 447.243 66.1513  12
   0   7 -11 661.942 76.5773  13
   0  -7  11 667.564 70.8630  17
   0   7 -10 125.868 61.0152  13
   0  -7  10 45.7932 37.3639  17
   0   7  -9 1129.06 142.827  13
   0   7  -8 913.073 146.253  13
   0  -7   8 610.735 108.871  10
   0   7  -7 6192.11 316.214   7
   0  -7   7 7120.64 325.333  10
   0   7  -7 6594.04 360.848  13
   0  -7   6 8136.12 352.634  10
   0   7  -6 7852.76 406.298  13
   0  -7   6 8413.59 334.695  11
   0   7  -6 7788.08 354.687   7
   0  -7   5 1333.82 159.661  10
   0  -7   5 1042.28 134.689  11
   0  -7   4 15813.6 491.183  10
   0  -7   4 15317.5 458.359  11
   0  -7   3 12122.3 394.605  10
   0  -7   3 12586.5 400.845  11
   0   7  -2 1972.70 162.197   7
   0  -7   2 1934.21 158.855  11
   0   7  -1 40928.6 693.200   7
   0  -7   1 40247.8 688.713  11
   0  -7   0 25624.8 548.817  11
   0   7   0 26087.8 545.431   7
   0   7   1 2069.54 155.610   7
   0   7   2 3990.49 221.299   7
   0   7   3 13068.1 377.746   7
   0   7   4 1744.61 293.912   4
   0   7   4 1545.26 139.749   7
   0   7   4 1736.62 164.691  12
   0   7   5 39712.9 752.837  12
   0   7   5 40041.9 1424.51   4
   0   7   6 137024. 1434.72  12
   0   7   6 139609. 2806.88   4
   0   7   7 18422.7 536.161  12
   0   7   7 17448.9 501.106  16
   0   7   8 2554.87 213.714  12
   0   7   8 2392.42 191.463  16
   0   7   8 2130.66 208.256  18
   0   7   9 220.242 85.9814  18
   0   7   9 239.796 95.8334  12
   0   7   9 245.289 80.6844  16
   0   7  10 4516.50 247.064  16
   0   7  10 4451.17 260.879  12
   0   7  11 640.979 109.284  12
   0   7  11 656.310 93.3294  16
   0   7  12 4841.45 235.824  12
   0   7  13 535.993 79.1852  12
   0  -8  10 1602.50 92.5286  17
   0   8 -10 1485.51 109.655  13
   0  -8   9 49.8125 32.8905  17
   0   8  -9 83.4318 53.0702  13
   0   8  -8 1292.24 151.976  13
   0   8  -7 3833.20 262.188  13
   0   8  -6-9.45648 75.5495  13
   0   8  -5 150.071 91.5729  13
   0  -8   5 104.356 53.8187  10
   0  -8   5-16.9733 58.8628  11
   0   8  -5 63.2815 55.4872   7
   0  -8   4 757.912 117.727  11
   0   8  -4 590.629 135.548  13
   0  -8   4 564.167 94.0055  10
   0   8  -4 573.153 100.813   7
   0   8  -3 385.736 109.062  13
   0   8  -3 421.114 88.4080   7
   0  -8   3 446.189 99.4621  11
   0  -8   2 993.545 129.223  11
   0   8  -2 1012.59 158.406  13
   0  -8   1 10264.1 376.599  11
   0   8  -1 9592.12 430.216  13
   0  -8   0 2972.64 206.458  11
   0  -8  -1 10432.2 371.725  11
   0  -8  -2 379.986 81.5616  11
   0  -8  -3 2561.12 183.303  11
   0   8   4 8.29379 64.5331  12
   0  -8  -4 67.7054 59.1542  11
   0   8   5 9037.26 371.553  12
   0   8   6 2884.27 218.908  12
   0   8   7 7576.20 346.227  12
   0   8   8 2543.47 216.097  18
   0   8   8 2858.55 217.024  12
   0   8   9 650.923 116.380  12
   0   8   9 627.891 113.004  18
   0   8  10 29.4173 60.4347  18
   0   8  10-30.9371 59.6491  12
   0   8  11 4800.56 229.976  12
   0   8  12 2319.61 145.548  12
   0   9  -8 395.967 75.6011  13
   0   9  -7 1500.94 148.597  13
   0   9  -6 507.614 106.323  13
   0   9  -5 3279.16 242.030  13
   0   9  -4 80.5979 77.5679  13
   0  -9   4 73.8557 55.6886  11
   0   9  -3 67.5729 51.3431   7
   0   9  -3 119.741 79.0182  13
   0  -9   3 65.4188 62.1684  11
   0   9  -2 893.871 145.897  13
   0   9  -2 1188.62 132.811   7
   0  -9   2 1212.75 143.403  11
   0   9  -1 934.397 137.732  13
   0  -9   1 1226.62 140.171  11
   0   9   0 1929.35 173.318   7
   0  -9   0 1548.40 157.087  11
   0   9   1 14771.2 437.139   7
   0  -9  -1 14343.0 439.765  11
   0  -9  -2 1012.77 131.166  11
   0   9   2 1681.31 159.113   7
   0  -9  -3 7030.78 295.340  11
   0   9   3 7843.49 323.917   7
   0  -9  -4 1284.97 126.357  11
   0   9   4 1205.42 133.834   7
   0   9   5 42.9876 63.1179  12
   0   9   6 1801.05 165.843  12
   0   9   7 10528.2 422.882  18
   0   9   7 11655.4 396.295  12
   0   9   8 2530.80 181.428  12
   0   9   8 2299.34 190.165  18
   0   9   9 405.118 83.8431  12
   0   9   9 227.981 71.4528  18
   0   9  10 238.736 63.8138  12
   0   9  10 235.838 59.7946  18
   0   9  11 14.9464 39.3319  12
   0  10  -7 67.4031 37.5566  13
   0  10  -6 1652.14 125.157  13
   0  10  -5 1692.18 143.175  13
   0  10  -5 1246.17 110.407  14
   0  10  -4 1271.70 136.937  13
   0  10  -4 984.692 121.821  14
   0  10  -3 617.197 102.891  13
   0 -10   3 428.246 85.2107  11
   0  10  -2 589.744 101.011  13
   0 -10   2 533.279 98.9230  11
   0 -10   1 336.476 86.8563  11
   0 -10   0 2162.43 172.940  11
   0 -10  -1 1516.17 141.419  11
   0 -10  -2 1183.49 125.545  11
   0 -10  -3 1402.66 126.310  11
   0  10   6 508.065 105.069  18
   0  10   7 3405.77 215.950  18
   0  10   7 3382.15 178.067  12
   0  10   8 268.327 64.7565  12
   0  10   8 438.095 82.0042  18
   0  10   9 1152.68 94.0705  12
   0  10   9 877.712 89.5993  18
   0  11  -3 943.763 95.9972  14
   0  11  -2 133.604 62.4068  14
   0  11  -1 83.9349 59.1405  14
   0 -11   0 1072.56 101.573  11
   0  11   0 1098.56 125.478  14
   0  11   0 1049.58 112.335  18
   0  11   1 328.259 80.7849  14
   0 -11  -1 205.969 57.8646  11
   0  11   2 1951.21 161.434  18
   0  11   2 1959.12 157.214  14
   0 -11  -2 1681.24 116.069  11
   0  11   3 811.933 104.097  14
   0 -11  -3 726.846 75.3004  11
   0  11   3 907.193 115.788  18
   0  11   4 155.577 64.8949  18
   0  11   4 66.6706 43.3219  14
   0  11   5 20.4199 49.9659  18
   0  11   6 267.351 65.3555  18
   0  11   7 37.6782 39.5562  18
  -1  11   6 38.7759 44.3002  18
  -1  11   5 295.354 68.5201  18
  -1  11   4 706.137 98.6960  18
  -1  11   3 1433.51 135.090  18
  -1  11   3 1541.13 124.844  14
  -1  11   2 501.352 89.3052  18
  -1  11   2 411.920 83.8990  14
  -1  11   1 366.311 82.2688  14
  -1  11   1 328.322 71.0275  18
  -1  11   0 4490.66 225.817  14
  -1  11  -1 2243.58 160.364  14
  -1  11  -2 131.944 55.0893  14
  -1  11  -3 16.1136 39.2181  14
  -1  10   8 654.978 91.5766  18
  -1  10   7 3171.96 203.789  18
  -1  10   6 1968.86 175.947  18
  -1  10   5 54.0939 70.6370  18
  -1  10   4 1519.85 173.615  18
  -1  10   4 1429.31 143.615  14
  -1  10   3 344.692 101.803  18
  -1  10   3 273.435 89.0839  14
   1 -10  -2-9.56294 44.4987  11
  -1  10   2 60.5918 80.0789  14
   1 -10  -1 367.804 75.4900  11
  -1  10   1 411.106 109.377  14
   1 -10   0 736.900 98.9061  11
  -1  10   0 937.177 143.746  14
   1 -10   1-3.37611 49.5856  11
  -1  10  -1 305.359 100.217  14
  -1  10  -2 839.198 133.081  14
  -1  10  -3 166.261 71.5512  14
  -1  10  -3 99.6165 56.6286  13
  -1  10  -4 267.239 70.8810  13
  -1  10  -4 162.158 63.7332  14
  -1  10  -5 930.495 97.3497  14
  -1  10  -5 1194.31 114.086  13
  -1  10  -6 3621.43 170.951  13
  -1   9  11 237.984 51.5876  12
  -1   9  10 26.2414 39.1792  18
  -1   9  10 52.0139 46.9024  12
  -1   9   9 119.352 60.9380  18
  -1   9   9 10.4726 52.2873  12
  -1   9   8 367.111 83.3401  12
  -1   9   8 274.807 86.1824  18
  -1   9   7 805.561 111.929  12
  -1   9   7 793.292 129.883  18
  -1   9   6 236.191 99.8730  18
  -1   9   6 310.676 85.0912  12
  -1   9   5 2956.94 251.767  18
  -1   9   4 441.907 108.979  14
  -1   9   3 433.981 85.4290   7
   1  -9  -2 493.463 87.7998  11
  -1   9   2 469.914 89.3924   7
  -1   9   1 3925.43 229.241   7
   1  -9  -1 3573.13 221.961  11
  -1   9   0 300.130 70.4159   7
   1  -9   0 362.042 88.0512  11
  -1   9  -1 4912.76 264.033   7
   1  -9   1 4721.04 261.055  11
   1  -9   2 14652.7 449.592  11
  -1   9  -2 15038.1 454.537   7
  -1   9  -2 13535.1 483.153  13
   1  -9   3 964.213 126.567  11
  -1   9  -3 830.133 135.195  13
  -1   9  -4 1557.83 173.282  14
  -1   9  -4 1724.32 185.690  13
  -1   9  -5 180.403 68.5456  14
  -1   9  -5 166.571 77.0455  13
  -1   9  -6 397.945 92.5035  13
  -1   9  -7 5647.50 261.400  13
  -1   9  -8 4476.76 201.763  13
  -1   8  12 413.620 68.8292  12
  -1   8  11 35.5609 46.4842  12
  -1   8  10 490.256 92.5599  18
  -1   8  10 714.919 109.640  12
  -1   8   9 360.467 99.8355  18
  -1   8   9 597.172 106.770  12
  -1   8   8 762.896 125.878  12
  -1   8   8 465.601 113.444  18
  -1   8   7-25.4182 73.7286  18
  -1   8   7-62.3257 72.0822  12
  -1   8   6 431.251 115.866  12
  -1   8   6 327.694 109.994  18
  -1   8   5 1196.44 157.900  12
  -1   8   4 75.5249 44.2808   7
  -1   8   3 4702.02 248.392   7
   1  -8  -2 1368.14 149.011  11
  -1   8   2 818.957 114.536   7
  -1   8   1 354.389 77.2501   7
   1  -8  -1 412.855 82.4370  11
   1  -8   0 4784.65 253.896  11
  -1   8   0 5198.91 263.509   7
  -1   8  -1 7581.58 323.036   7
   1  -8   1 7623.96 329.715  11
  -1   8  -1 7544.51 374.250  13
  -1   8  -2 106.728 79.5813  13
  -1   8  -2 42.5361 42.9714   7
   1  -8   2 80.9896 63.7301  11
   1  -8   3 4728.91 264.593  11
  -1   8  -3 4847.54 272.142   7
  -1   8  -3 4388.01 308.237  13
   1  -8   4 2357.79 188.898  11
  -1   8  -4 2050.52 218.776  13
  -1   8  -4 2370.92 189.675   7
  -1   8  -5-15.0203 41.8556   7
  -1   8  -5-80.8826 82.9580  14
  -1   8  -5-23.2621 71.4838  13
  -1   8  -6 596.443 128.118  13
  -1   8  -7 3842.84 263.597  13
  -1   8  -8 345.315 88.4571  13
  -1   8  -9 761.100 101.700  13
  -1   8 -10 1669.39 112.133  13
  -1   7  13 979.091 93.8488  12
  -1   7  12 360.232 78.5897  12
  -1   7  11 60.4058 58.4881  12
  -1   7  10 3255.61 230.212  18
  -1   7  10 4026.16 250.299  12
  -1   7   9 9553.18 388.692  12
  -1   7   9 8167.34 383.390  18
  -1   7   8 2201.95 214.916  18
  -1   7   8 2436.09 212.131  12
  -1   7   7 7020.16 375.256  18
  -1   7   7 7126.01 344.693  12
  -1   7   6 15606.4 496.952  12
  -1   7   5 144.846 131.692   4
  -1   7   5 305.207 99.2550  12
  -1   7   4 1744.44 149.191   7
  -1   7   4 1790.47 172.537  12
  -1   7   3 6705.80 274.680   7
  -1   7   2 1578.95 133.282   7
   1  -7  -2 1504.90 132.154  11
   1  -7  -1 245.200 63.4595  11
  -1   7   1 302.275 68.7345   7
  -1   7   0 1545.54 138.468   7
   1  -7   0 1531.70 135.876  11
  -1   7  -1 179.944 104.928  13
   1  -7   1 493.376 95.5169  11
  -1   7  -1 398.189 90.3405   7
  -1   7  -2 4641.40 243.019   7
   1  -7   2 4910.78 251.356  11
  -1   7  -2 4835.81 313.424  13
  -1   7  -3 9070.82 429.839  13
   1  -7   3 9534.90 356.567  11
  -1   7  -3 9396.08 360.249   7
  -1   7  -4 6800.77 381.098  13
   1  -7   4 7197.73 316.824  11
  -1   7  -4 6485.14 300.762   7
  -1   7  -5 1055.92 135.966   7
  -1   7  -5 1038.48 170.437  13
   1  -7   5 1115.50 136.723  11
  -1   7  -6 884.769 124.787   7
  -1   7  -6 829.466 147.822  13
  -1   7  -7 2231.90 191.824   7
  -1   7  -7 2049.16 207.272  13
  -1   7  -8 4330.17 285.954  13
   1  -7   9 2902.23 169.816  17
  -1   7  -9 3261.08 221.951  13
   1  -7  10 44.8415 34.2377  17
  -1   7 -10 114.800 59.2241  13
   1  -7  11 310.759 47.7566  17
  -1   7 -11 201.270 46.6023  13
  -1   6  14 81.7232 43.3643  12
  -1   6  13 477.668 84.0499  12
  -1   6  12 1473.19 124.347  16
  -1   6  12 1389.16 142.692  12
  -1   6  11 893.490 109.457  16
  -1   6  11 751.745 97.9632   8
  -1   6  11 973.173 132.978  12
  -1   6  10 211.979 66.0692  16
  -1   6  10 167.747 60.6191   8
  -1   6  10 247.573 87.7989  12
  -1   6   9 4021.13 219.950   8
  -1   6   9 3995.80 240.504  16
  -1   6   9 3789.90 256.513  12
  -1   6   9 3628.05 270.558  18
  -1   6   8 1446.99 176.404  18
  -1   6   8 1631.48 174.715  12
  -1   6   8 1487.85 136.440   8
  -1   6   8 1738.00 161.508  16
  -1   6   7 554.694 129.197  18
  -1   6   7 545.983 97.8415  16
  -1   6   7 647.740 123.689  12
  -1   6   7 703.409 230.995   4
  -1   6   6 377.619 96.2690  12
  -1   6   6 438.401 181.476   4
  -1   6   6 240.509 68.9218  16
  -1   6   5 8412.65 336.635  12
  -1   6   5 8322.70 649.116   4
  -1   6   4 5812.87 247.997   7
  -1   6   3 2735.65 163.732   7
  -1   6   2 11344.9 329.066   7
  -1   6   1 2305.86 150.269   7
  -1   6   0 11869.0 340.575   7
  -1   6  -1 1638.36 132.320   7
  -1   6  -2 7181.86 273.948   7
  -1   6  -3 484.996 82.7415   7
   1  -6   3 534.980 85.8714  11
  -1   6  -3 693.588 124.049  13
   1  -6   4 748.219 105.417  10
  -1   6  -4 737.851 133.566  13
  -1   6  -4 768.518 109.669   7
   1  -6   4 676.184 99.2454  11
   1  -6   5 378.768 81.3885  11
   1  -6   5 454.233 93.7751  10
  -1   6  -5 397.702 102.963  13
  -1   6  -6 5894.98 353.244  13
   1  -6   6 6717.64 309.370  10
   1  -6   7 355.947 85.4463  10
  -1   6  -7 333.095 110.804  13
  -1   6  -8 8171.03 395.622  13
  -1   6  -9 10163.1 412.918  13
  -1   6 -10 320.590 82.9010  13
   1  -6  10 247.230 62.4428  17
  -1   6 -11 3642.49 195.290  13
   1  -6  11 3959.12 189.116  17
   1  -6  12 1040.51 84.9053  17
  -1   5  14 1410.21 112.460  12
  -1   5  14 1536.74 97.2454  16
  -1   5  13 1084.64 107.302   8
  -1   5  13 1212.06 128.262  12
  -1   5  13 1237.01 107.590  16
  -1   5  12 130.582 57.0898   8
  -1   5  12 129.204 52.2343  16
  -1   5  12 117.943 73.5755  12
  -1   5  11 2588.60 209.739  12
  -1   5  11 2632.92 184.875   8
  -1   5  11 2656.18 190.096  16
  -1   5  10 25.9744 43.5264  16
  -1   5  10-60.4139 79.8961  12
  -1   5  10-71.8766 61.3517   8
  -1   5   9 22000.8 519.954   8
  -1   5   9 21007.9 607.904  18
  -1   5   9 22073.1 587.326  12
  -1   5   9 21188.8 551.959  16
  -1   5   8 89562.7 1228.62  18
  -1   5   8 85559.5 1136.58  12
  -1   5   8 86555.1 1084.91  16
  -1   5   8 88227.8 1003.59   8
  -1   5   8 89070.5 2407.19   4
  -1   5   7 42380.9 767.947  12
  -1   5   7 43377.1 735.367  16
  -1   5   7 45429.9 860.591  18
  -1   5   7 44227.7 1604.15   4
  -1   5   7 43021.9 668.564   8
  -1   5   6 10092.7 712.632   4
  -1   5   5 6662.17 539.742   4
  -1   5   4 14654.7 353.327   7
  -1   5   3 19589.8 385.986   7
  -1   5   2 8954.85 262.257   7
  -1   5   1 44806.0 573.264   7
  -1   5   0 6290.88 206.853   5
  -1   5   0 8244.64 256.938   7
  -1   5  -1 2470.46 140.507   7
  -1   5  -1 2512.29 131.932   5
  -1   5  -2 40730.3 594.272   7
  -1   5  -3 4635.06 207.847   6
  -1   5  -3 3891.79 338.314   3
  -1   5  -4 35321.0 1133.41   3
  -1   5  -4 36441.7 604.615   6
  -1   5  -5 15521.4 416.423   6
  -1   5  -5 14137.9 788.027   3
  -1   5  -6 7919.45 303.081   6
  -1   5  -6 8113.92 380.184  13
   1  -5   6 7741.52 314.352  10
   1  -5   6 8146.27 304.458  11
   1  -5   7 266.352 165.930   1
  -1   5  -7 222.055 149.266   3
   1  -5   7 580.286 111.893  10
  -1   5  -7 417.417 85.2422   6
   1  -5   8 255.094 79.3748  10
  -1   5  -8 494.693 122.325  13
  -1   5  -9 343.744 99.7113  13
  -1   5 -10 5710.27 298.181  13
   1  -5  10 5471.90 261.671  17
  -1   5 -11 1354.32 137.993  13
   1  -5  11 1611.99 138.353  17
   1  -5  12 12.2233 33.7375  17
   1  -5  13 799.719 75.4448  17
  -1   4  14 126.750 46.8545   8
  -1   4  14 155.392 41.4889  16
  -1   4  14 145.265 54.7803  12
  -1   4  13 342.733 67.7000  16
  -1   4  13 320.170 74.6951   8
  -1   4  13 393.521 87.7714  12
  -1   4  12 642.800 97.8931  16
  -1   4  12 753.558 121.603  12
  -1   4  12 597.715 94.2319   8
  -1   4  11 3646.37 245.300  12
  -1   4  11 3734.76 228.051  16
  -1   4  11 3769.52 225.054   8
  -1   4  10 5695.87 284.341  16
  -1   4  10 5863.57 278.127   8
  -1   4  10 6101.48 314.036  12
  -1   4   9 52.8455 73.3614  12
  -1   4   9 36.5753 51.7036   8
  -1   4   9 11.4546 48.7173  16
  -1   4   8 182.189 132.064   4
  -1   4   8 219.416 64.1866   8
  -1   4   8 131.524 77.7256  12
  -1   4   8 42.9154 43.2030  16
  -1   4   7 11700.6 782.251   4
  -1   4   6 3947.84 429.606   4
  -1   4   5 16387.0 787.489   4
  -1   4   4 733.279 80.2967   7
  -1   4   3 181399. 1049.34   7
  -1   4   2 129734. 876.770   7
  -1   4   1 2519.51 121.240   7
  -1   4   1 2429.98 120.604   5
  -1   4   0 726.788 71.1244   5
  -1   4   0 502.354 61.8400   7
  -1   4  -1 51657.3 844.779   3
  -1   4  -1 52430.5 570.928   7
  -1   4  -2 17895.9 591.408   3
  -1   4  -2 16340.4 350.645   6
  -1   4  -3 7695.42 448.143   3
  -1   4  -3 6886.86 224.520   6
  -1   4  -4 8237.64 264.889   6
  -1   4  -4 8232.92 528.231   3
  -1   4  -5 35201.3 575.082   6
  -1   4  -5 34686.1 1172.86   3
  -1   4  -6 63577.9 1736.53   3
  -1   4  -6 68200.4 843.140   6
  -1   4  -7 23050.3 592.564  13
   1  -4   7 23211.6 526.982  10
  -1   4  -7 23136.5 525.239   6
   1  -4   8 4394.42 533.717   1
  -1   4  -8 3284.75 467.543   3
   1  -4   8 3642.98 219.865  10
  -1   4  -8 3554.18 217.359   6
  -1   4  -8 3246.24 238.692  13
   1  -4   9 1939.07 168.294  10
  -1   4  -9 1839.04 183.510  13
   1  -4  10 4303.15 242.500  17
  -1   4 -10 4360.21 261.981  13
   1  -4  11 1533.74 145.341  17
   1  -4  12 6031.12 259.998  17
   1  -4  13 2984.80 161.552  17
   1  -4  14 3488.42 142.977  17
  -1   3  15 26.5566 32.0649   8
  -1   3  15 108.393 30.9018  16
  -1   3  14 876.041 96.4028   8
  -1   3  14 963.919 91.8957  16
  -1   3  13 8361.84 307.552   8
  -1   3  13 8504.77 318.302  12
  -1   3  13 9142.79 315.302  16
  -1   3  12 4159.52 251.516  12
  -1   3  12 3880.06 225.107   8
  -1   3  11 8408.11 332.626   8
  -1   3  11 8465.74 361.116  12
  -1   3  10 333.033 95.5242  12
  -1   3  10 378.165 83.7915   8
  -1   3   9 187.309 57.9527   8
  -1   3   9-103.344 122.152   4
  -1   3   9 28.6736 55.0907  12
  -1   3   8 685.217 220.466   4
  -1   3   7 13540.7 813.664   4
  -1   3   6 5009.33 479.230   4
  -1   3   5 11238.1 616.185   4
  -1   3   4 9444.98 504.139   4
  -1   3   3 1290.10 81.9263   7
  -1   3   2 114985. 718.392   7
  -1   3   1 383328. 1292.93   7
  -1   3   1 386814. 1355.19   5
  -1   3   0 77999.7 556.556   7
  -1   3   0 75690.7 531.100   5
  -1   3  -1 399.663 77.8823   3
  -1   3  -1 220.760 39.3234   6
  -1   3  -2 8385.47 215.014   6
  -1   3  -2 8898.86 397.281   3
   1  -3   3 33649.4 828.186   2
   1  -3   4 9107.87 484.050   2
   1  -3   5 27245.9 926.040   2
  -1   3  -6 6523.58 542.594   3
   1  -3   6 6717.61 512.831   2
   1  -3   7 81.5025 88.5682   1
  -1   3  -7 208.984 119.817   3
   1  -3   8 5822.96 578.097   1
   1  -3   8 5237.94 249.030  10
  -1   3  -8 4871.68 546.738   3
   1  -3   9 332.833 73.5664  10
   1  -3   9 337.617 170.078   1
  -1   3  -9 408.670 185.221   3
   1  -3  10 186.012 66.9757  17
   1  -3  11 11725.8 394.469  17
   1  -3  12 15661.4 438.383  17
   1  -3  13 1568.38 131.533  17
   1  -3  14 1087.25 94.4361  17
   1  -3  15 78.7013 26.3763  17
  -1   2  15 271.318 51.2553   8
  -1   2  15 283.687 43.2554  16
  -1   2  14 52.0407 35.7841  16
  -1   2  14-37.0277 48.0188   8
  -1   2  13 722.653 103.530   8
  -1   2  12 2133.21 170.842   8
  -1   2  12 1664.20 160.652  12
  -1   2  11 940.065 120.559   8
  -1   2  11 973.636 132.204  12
  -1   2  10 534.426 95.1601   8
  -1   2  10 272.295 85.2734  12
  -1   2   9 24744.0 1260.53   4
  -1   2   9 23143.7 542.912  12
  -1   2   9 24623.9 520.616   8
  -1   2   8 18495.5 1020.08   4
  -1   2   7 21576.9 766.563   2
   1  -2  -7 20888.6 758.423   3
  -1   2   7 23548.5 1056.82   4
   1  -2  -6 20655.3 689.496   3
  -1   2   6 22950.5 939.443   4
  -1   2   6 21629.2 679.353   2
   1  -2  -5 5515.57 307.438   3
  -1   2   5 5236.16 294.959   2
  -1   2   5 5762.91 439.762   4
   1  -2  -4 21316.5 491.295   3
  -1   2   4 20002.9 699.482   4
  -1   2   4 20015.6 463.091   2
  -1   2   3 1498.66 99.8886   2
   1  -2  -3 1593.13 102.260   3
  -1   2   3 1626.40 81.2952   7
  -1   2   2 81734.6 508.338   7
  -1   2   2 82974.6 560.111   5
  -1   2   1 177856. 760.729   5
  -1   2   1 177651. 709.640   7
  -1   2   0 15073.0 208.339   7
  -1   2   0 15029.6 226.523   6
  -1   2  -1 83000.4 547.797   6
   1  -2   1 82774.2 836.648   2
   1  -2   2 19124.3 498.760   2
   1  -2   3 224.164 70.5958   2
   1  -2   4 60828.8 1158.46   2
   1  -2   5 19209.5 722.369   2
   1  -2   6 6602.65 464.230   2
   1  -2   7 51968.5 1425.15   2
   1  -2   7 55403.3 1548.14   1
   1  -2   8 21998.5 1049.38   1
   1  -2   8 21171.2 1006.18   2
  -1   2  -9 3474.78 495.319   3
   1  -2   9 4023.03 477.980   2
   1  -2   9 4066.45 222.125  17
   1  -2   9 4561.55 522.867   1
   1  -2   9 3762.61 204.793  10
   1  -2  10 456.232 87.2270  17
   1  -2  10 336.003 165.272   1
  -1   2 -10 704.101 243.894   3
   1  -2  11 1240.28 137.234  17
   1  -2  12 2379.50 180.753  17
   1  -2  13 19805.6 468.479  17
   1  -2  14 8796.51 275.854  17
   1  -2  15 3441.06 143.421  17
  -1   1  15 346.431 48.0628  16
  -1   1  15 290.128 51.6955   8
  -1   1  14 292.722 61.2653   8
  -1   1  13 1218.49 127.908   8
  -1   1  12 3386.43 207.642   8
  -1   1  11 22457.4 527.760   8
  -1   1  10 2658.17 179.781   8
   1  -1  -9 366.041 147.824   3
  -1   1   9 425.936 77.9470   8
   1  -1  -8 4242.79 416.161   3
  -1   1   8 4591.93 505.832   4
  -1   1   7 2084.95 352.895   4
  -1   1   7 1384.94 222.468   2
  -1   1   6 35850.1 932.198   2
  -1   1   6 33781.0 1130.86   4
  -1   1   5 7002.65 470.240   4
  -1   1   5 6587.08 362.595   2
   1  -1  -4 34385.6 732.132   3
  -1   1   4 31240.8 664.852   2
   1  -1  -3 15145.6 400.265   3
  -1   1   3 13019.3 352.994   2
  -1   1   2 150746. 660.768   5
   1  -1  -2 152300. 933.784   3
   1  -1  -1 310000. 965.833   3
   1  -1   0 4236.62 117.455   2
   1  -1   1 440422. 1738.07   2
   1  -1   2 47414.4 722.395   2
   1  -1   3 39177.5 759.729   2
   1  -1   4 163951. 1780.52   2
   1  -1   5 17136.2 646.633   2
   1  -1   6 68655.7 1489.12   1
   1  -1   6 72070.1 1489.59   2
   1  -1   7 48527.5 1364.17   1
   1  -1   7 46089.9 1302.19   2
   1  -1   8 2061.37 306.616   2
   1  -1   8 1815.43 311.445   1
   1  -1   9 879.428 106.602  17
   1  -1   9 708.836 213.740   2
   1  -1   9 671.637 214.692   1
  -1   1 -10 2450.74 436.196   3
   1  -1  10 2380.05 181.185  17
   1  -1  10 2020.40 354.284   2
   1  -1  11 698.792 131.269  17
   1  -1  12 4317.98 239.428  17
   1  -1  13 7441.19 294.689  17
   1  -1  14 193.730 55.1823  17
   1  -1  15 45.7358 31.1445  17
  -1   0  15 1343.61 89.6549   8
  -1   0  14-25.6441 40.1194   8
  -1   0  13 263.198 59.4778  17
  -1   0  13 277.050 68.8612   8
  -1   0  12 14849.1 412.133  17
  -1   0  12 15123.0 421.713   8
  -1   0  11 690.662 104.581  17
  -1   0  11 683.395 100.369   8
  -1   0  10 24227.8 518.205   8
  -1   0  10 23976.1 530.170  17
  -1   0   9 8050.16 286.086   8
   1   0  -9 6541.07 591.288   3
   1   0  -8 80313.4 1891.11   3
   1   0  -7 81122.2 1737.69   3
   1   0  -6 25437.5 869.608   3
  -1   0   6 28183.6 1017.18   4
  -1   0   5 3297.65 267.883   2
   1   0  -5 3200.52 282.118   3
  -1   0   5 3144.37 317.235   4
  -1   0   4 108942. 1353.82   2
   1   0  -4 110559. 1401.21   3
   1   0  -3 432278. 2373.68   3
  -1   0   3 427293. 2718.20   4
   1   0  -2 15941.4 379.773   3
  -1   0   2 16204.3 435.045   4
  -1   0   1 65011.6 650.695   4
   1   0  -1 66937.8 640.070   3
   1   0   1 40687.2 548.623   2
   1   0   2 7216.87 268.251   2
   1   0   3 16129.0 474.019   2
   1   0   4 23427.4 649.338   2
   1   0   5 136935. 1829.62   1
   1   0   5 133447. 1754.67   2
   1   0   6 2015.27 242.621   2
   1   0   6 1873.89 245.569   1
   1   0   7 6980.71 498.026   2
   1   0   7 7795.79 538.776   1
   1   0   8 30049.6 1118.79   2
   1   0   8 30500.5 1142.12   1
   1   0   9 3314.17 401.534   2
   1   0  10 2386.95 363.189   2
   1   0  10 2549.06 183.985  17
   1   0  10 2520.20 161.579   8
   1   0  11 127.763 49.3915   8
   1   0  11 144.469 61.3375  17
   1   0  12 641.689 98.5695  17
   1   0  12 514.183 81.8183   8
   1   0  13 327.807 68.2380   8
   1   0  13 542.849 88.2667  17
   1   0  14 3697.90 190.601  17
   1   0  15 1814.30 114.235  17
  -1  -1  14-29.4509 35.4753   8
  -1  -1  14-62.6237 34.7568  17
  -1  -1  13 1327.59 120.623  17
  -1  -1  13 1248.76 114.737   8
  -1  -1  12 484.720 84.3223  17
  -1  -1  12 539.327 86.6579   8
  -1  -1  11 63.2363 48.4406  17
  -1  -1  11-3.34383 44.1994   8
  -1  -1  10 25119.0 518.026   8
   1   1 -10 23731.9 1251.38   3
  -1  -1  10 25392.9 557.586  17
  -1  -1   9 1997.77 144.172   8
   1   1  -9 1454.44 298.640   3
   1   1  -8 25132.2 1095.08   3
   1   1  -7 621.699 170.828   3
   1   1  -6 229.619 112.040   3
  -1  -1   5 35190.3 976.136   1
   1   1  -5 34109.4 978.580   3
  -1  -1   4 18217.7 644.780   1
   1   1  -4 16590.5 599.145   3
   1   1  -3 160800. 1619.62   3
  -1  -1   3 160490. 1656.46   1
  -1  -1   2 39912.3 677.294   1
   1   1  -2 39134.7 702.234   3
  -1  -1   1 568817. 1849.37   1
   1   1  -1 583065. 2340.47   3
   1   1   0 29557.3 478.893   3
   1   1   1 426404. 1870.22   3
   1   1   1 428745. 1081.73   4
   1   1   2 39517.5 565.129   1
   1   1   2 39724.2 669.537   2
   1   1   2 40627.2 556.053   4
   1   1   3 46438.3 769.591   4
   1   1   3 44598.8 758.182   1
   1   1   4 68059.6 1099.85   2
   1   1   4 69030.4 1124.86   1
   1   1   4 71145.7 1124.38   4
   1   1   5 53196.1 1117.39   4
   1   1   5 52691.4 1077.59   2
   1   1   5 56403.9 1168.45   1
   1   1   6 113878. 1808.35   1
   1   1   6 113215. 1762.36   2
   1   1   7 22338.4 875.050   1
   1   1   7 20530.7 814.591   2
   1   1   8 41277.0 1284.55   2
   1   1   9 960.222 219.770   2
   1   1  10 2551.92 179.654  17
   1   1  10 2398.32 162.308   8
   1   1  10 2612.11 371.734   2
   1   1  11 884.379 108.328   8
   1   1  11 1103.96 270.921   2
   1   1  11 882.801 111.533  17
   1   1  12 2224.51 169.971  17
   1   1  12 2201.45 161.918   8
   1   1  13 2023.83 150.084   8
   1   1  13 2029.66 156.075  17
   1   1  14 5662.20 221.975   8
   1   1  14 6562.70 249.332  17
   1   1  15 1971.03 116.125  17
   1   1  16 314.367 43.4292  16
  -1  -2  14 4084.57 172.329  17
  -1  -2  13 1087.81 111.868  17
  -1  -2  12 1639.48 147.480  17
  -1  -2  12 1617.06 130.443   8
  -1  -2  11 4354.08 214.945   8
  -1  -2  11 4535.62 247.959  17
  -1  -2  10 878.464 124.370  10
  -1  -2  10 538.807 84.7246   8
  -1  -2   9 24146.8 512.173  10
  -1  -2   9 24167.9 478.849   8
   1   2  -8 11196.3 779.740   3
  -1  -2   7 255.957 136.320   1
   1   2  -7 877.247 213.593   3
   1   2  -6 19308.4 849.578   3
  -1  -2   6 22418.4 915.742   1
  -1  -2   5 45268.0 1154.18   1
   1   2  -5 54016.5 1305.74   3
   1   2  -4 3023.93 283.255   3
  -1  -2   4 2568.81 251.110   1
  -1  -2   3 220894. 1953.94   1
   1   2  -3 225228. 2115.41   3
   1   2  -1 618087. 2800.55   3
   1   2   0 72588.5 881.439   3
   1   2   1 168456. 1309.43   3
   1   2   2 125703. 562.329   7
   1   2   2 129936. 1449.84   2
   1   2   3 648283. 3100.24   2
   1   2   3 621241. 2896.73   4
   1   2   4 42157.4 910.817   4
   1   2   4 54537.0 999.787   2
   1   2   5 2482.19 243.949   2
   1   2   5 2618.68 260.788   4
   1   2   6 79997.5 1571.16   4
   1   2   6 80297.3 1476.23   2
   1   2   7 3273.98 335.527   2
   1   2   7 2411.47 314.386   4
   1   2   8 6604.08 508.932   2
   1   2   9 6838.57 565.505   2
   1   2  10 18602.6 464.425   8
   1   2  10 17543.8 449.812  17
   1   2  11 5173.12 250.831  17
   1   2  11 4938.70 246.488   8
   1   2  12 1501.00 141.966  17
   1   2  12 1378.28 137.335   8
   1   2  13 1249.98 121.806  17
   1   2  13 1091.20 118.967   8
   1   2  14 665.050 86.5857   8
   1   2  14 705.469 84.5659  17
   1   2  15 129.170 37.8283  17
   1   2  16 648.497 60.1023  16
  -1  -3  14 253.742 47.5730  17
  -1  -3  13 1418.80 121.994  17
  -1  -3  12 1949.53 156.126  17
  -1  -3  11 44.6276 50.3653  17
  -1  -3  11 19.2692 39.3288  10
  -1  -3  10 34.6815 47.8682  10
   1   3  -9 8597.77 776.991   3
  -1  -3   9 8249.20 318.939  10
   1   3  -8 19337.3 1089.09   3
  -1  -3   8 19118.1 471.539  10
   1   3  -7 11902.4 794.388   3
  -1  -3   7 13300.8 765.697   1
  -1  -3   6 504.329 153.082   1
   1   3  -6 371.250 147.454   3
  -1  -3   5 6826.20 462.942   1
   1   3  -5 6641.94 494.949   3
   1   3  -4 74013.0 1501.75   3
  -1  -3   4 73952.2 1381.85   1
   1   3  -3 5432.96 376.128   3
   1   3  -2 10413.7 469.698   3
   1   3  -1 71850.4 1083.25   3
   1   3   0 31664.8 354.918   7
   1   3   0 31260.3 661.119   3
   1   3   1 137329. 1316.49   3
   1   3   1 134722. 687.120   7
   1   3   2 59643.4 467.843   7
   1   3   2 60980.3 880.098   3
   1   3   3 402754. 2649.44   2
   1   3   3 398652. 1264.25   7
   1   3   4 84493.0 640.751   7
   1   3   4 82503.4 1251.06   2
   1   3   5 2608.54 252.086   2
   1   3   5 2358.20 247.073   4
   1   3   6 5556.13 419.798   4
   1   3   6 5497.84 391.957   2
   1   3   7 159.741 101.611   4
   1   3   7-63.7506 69.7895   2
   1   3   8 4634.94 460.420   4
   1   3   8 4022.28 389.438   2
   1   3   9 24915.6 1050.54   2
   1   3   9 25677.8 515.624  17
   1   3   9 25453.7 547.633  12
   1   3   9 26682.0 539.478   8
   1   3  10 457.936 82.5215  17
   1   3  10 400.525 91.0915  12
   1   3  10 529.579 91.5005   8
   1   3  11 5023.92 259.479  12
   1   3  11 4799.79 251.107   8
   1   3  11 4791.40 238.304  17
   1   3  12 7565.23 290.271  17
   1   3  12 8007.86 319.022   8
   1   3  13 4167.99 204.946  17
   1   3  13 4409.72 227.499   8
   1   3  14 2573.45 140.772  17
   1   3  14 2292.27 152.290   8
   1   3  15 1305.00 102.750  16
   1   3  16 217.349 35.9574  16
  -1  -4  14 63.9770 28.2633  17
  -1  -4  13 2796.55 156.747  17
  -1  -4  12 2705.28 176.450  17
  -1  -4  11 177.168 57.5304  10
  -1  -4  10 3024.32 205.253  10
  -1  -4   9 3776.95 231.352  10
  -1  -4   8 10565.1 373.291  10
   1   4  -8 11053.9 871.875   3
   1   4  -7 45555.1 1658.18   3
  -1  -4   7 45296.7 749.044  10
  -1  -4   6 1165.57 222.497   1
   1   4  -6 798.338 218.425   3
  -1  -4   5 3551.38 365.430   1
   1   4  -5 3456.52 392.417   3
  -1  -4   4 966.746 181.012   1
   1   4  -4 996.279 204.660   3
   1   4  -3 732.928 157.711   3
   1   4  -2 43367.1 1034.25   3
   1   4  -1 34048.7 852.268   3
   1   4   0 134.907 35.5619   7
   1   4   0 93.2251 61.1254   3
   1   4   1 21333.7 324.941   7
   1   4   1 22606.0 601.928   3
   1   4   2 52.3818 25.4084   7
   1   4   2 118.119 52.6506   3
   1   4   3 7855.33 199.544   7
   1   4   3 8380.32 417.835   2
   1   4   4 73958.8 1258.94   2
   1   4   4 74229.9 1275.32   4
   1   4   4 74142.2 660.443   7
   1   4   5 145532. 2041.98   4
   1   4   5 139351. 1834.24   2
   1   4   6 845.886 161.992   2
   1   4   6 893.580 183.239   4
   1   4   7 2911.66 348.430   4
   1   4   7 2866.01 312.063   2
   1   4   8 19219.8 957.035   4
   1   4   9 4488.62 250.635  12
   1   4   9 4220.51 229.006   8
   1   4   9 4239.73 212.235  17
   1   4   9 4061.33 469.404   4
   1   4  10 8391.43 302.829  17
   1   4  10 9113.80 342.959   8
   1   4  10 8303.36 344.883  12
   1   4  11 8219.04 329.962   8
   1   4  11 7435.36 284.752  17
   1   4  11 7492.78 327.759  12
   1   4  12 1241.14 115.581  17
   1   4  12 1265.94 140.793  12
   1   4  12 1357.03 138.492   8
   1   4  13 407.941 82.1292   8
   1   4  13 456.707 80.4108  16
   1   4  14 24.8799 35.6044  16
   1   4  15 107.024 36.3241  16
  -1  -5  13 4485.16 172.346  17
  -1  -5  12 30.5039 35.2441  17
  -1  -5  11 1326.57 130.305  17
  -1  -5  11 1148.15 119.288  10
   1   5 -10 1.51272 53.8962  13
  -1  -5  10-49.7127 52.2615  10
  -1  -5   9 176.752 69.6842  10
   1   5  -9 179.855 84.1081  13
  -1  -5   8 1831.14 169.833  10
  -1  -5   7 5859.97 288.257  10
   1   5  -7 5145.74 582.106   3
  -1  -5   6 2485.82 187.546  10
   1   5  -6 2784.11 409.657   3
   1   5  -5 5507.71 516.206   3
   1   5  -4 380.086 139.839   3
   1   5  -3 5176.29 434.789   3
   1   5  -2 49311.1 1245.12   3
   1   5  -1 29211.5 860.393   3
   1   5  -1 27861.2 459.988   7
   1   5   0 33123.2 831.622   3
   1   5   0 34905.2 493.259   7
   1   5   1 4085.48 287.181   3
   1   5   1 3897.79 166.973   7
   1   5   2 64333.1 652.004   7
   1   5   3 27403.6 816.497   2
   1   5   3 25135.0 404.964   7
   1   5   4 90613.6 1460.16   2
   1   5   4 89929.5 1518.96   4
   1   5   4 89961.9 804.891   7
   1   5   5 2898.24 306.296   4
   1   5   5 3310.32 165.144   7
   1   5   6 275.240 119.824   4
   1   5   7 7019.09 563.972   4
   1   5   7 7256.67 302.727  12
   1   5   7 7590.40 298.325  16
   1   5   8 8673.99 347.466  12
   1   5   8 9363.21 348.281  16
   1   5   8 9288.88 678.762   4
   1   5   8 9811.67 341.092   8
   1   5   9 1902.48 178.078  12
   1   5   9 2138.79 170.313   8
   1   5   9 1746.61 160.714  16
   1   5  10 2073.31 184.003  12
   1   5  10 2224.77 181.550  16
   1   5  10 2370.70 183.228   8
   1   5  11 2275.84 192.831  12
   1   5  11 2208.27 180.207  16
   1   5  11 2383.23 183.075   8
   1   5  12 1291.78 140.017  12
   1   5  12 1437.16 141.152   8
   1   5  12 1318.11 135.696  16
   1   5  13 2223.76 159.994  16
   1   5  13 1934.45 154.260  12
   1   5  14 13.0360 28.6271  16
   1   5  15 1264.41 86.9114  16
  -1  -6  12 5422.49 198.176  17
  -1  -6  11 5857.84 239.832  17
   1   6 -10-30.5230 52.7200  13
  -1  -6  10-67.4056 56.8961  10
   1   6  -9-7.23321 59.4505  13
  -1  -6   9-34.8594 57.7538  10
  -1  -6   8 8646.63 360.023  10
  -1  -6   7 1555.12 160.802  10
  -1  -6   6 17056.4 450.229  11
   1   6  -6 17302.5 1038.09   3
  -1  -6   6 18720.5 525.190  10
  -1  -6   5 3736.65 210.419  11
  -1  -6   5 4049.28 243.961  10
   1   6  -5 3296.76 438.294   3
  -1  -6   4 4490.33 246.963  10
   1   6  -4 4209.07 260.563  15
  -1  -6   4 4458.43 222.562  11
   1   6  -3 9130.94 332.853   7
   1   6  -3 8858.25 604.910   3
   1   6  -2 240.242 99.7713   3
   1   6  -2 858.787 102.534   7
   1   6  -1 202.838 90.6214   3
   1   6  -1 659.355 86.5697   7
   1   6   0 8056.13 266.902   7
   1   6   1 18567.1 399.812   7
   1   6   2 1578.45 122.230   7
   1   6   3 1183.67 101.306   7
   1   6   4 8891.61 531.535   4
   1   6   4 8463.25 273.703   7
   1   6   5 2595.17 161.432   7
   1   6   6 13319.1 402.005  16
   1   6   6 13070.8 416.943  12
   1   6   7 7758.63 333.298  12
   1   6   7 8222.17 325.738  16
   1   6   8 10474.8 398.950  12
   1   6   8 10249.3 376.761  16
   1   6   9 9964.42 392.251  12
   1   6   9 9898.79 375.679  16
   1   6  10 13186.0 433.071  16
   1   6  10 13818.2 460.786  12
   1   6  11-8.31494 58.2966  12
   1   6  11 34.0748 42.7694  16
   1   6  12 706.854 96.6184  16
   1   6  12 811.915 113.697  12
   1   6  13 3215.40 184.886  12
   1   6  13 3393.19 180.305  16
   1   6  14 919.528 86.8517  12
   1   6  14 1103.12 90.6739  16
  -1  -7  11 63.2559 36.1421  17
   1   7 -10 274.041 72.4771  13
   1   7  -9 28.8673 52.7157  13
  -1  -7   9-82.9046 63.3116  10
   1   7  -8-32.0187 72.6867  13
  -1  -7   8-52.3803 58.7646  10
  -1  -7   7 154.459 70.6827  10
   1   7  -7 160.918 63.1484   7
   1   7  -6 17771.0 525.455   7
  -1  -7   6 18009.7 520.447  10
  -1  -7   6 17358.5 470.870  11
  -1  -7   5 26.5268 56.5463  10
  -1  -7   5 11.1345 52.8428  11
   1   7  -5 95.4728 57.4057   7
  -1  -7   4 26473.1 606.566  10
  -1  -7   4 26254.4 575.343  11
   1   7  -4 25682.0 605.836   7
   1   7  -3 4295.34 234.322   7
  -1  -7   3 4889.14 256.274  10
  -1  -7   3 4878.52 252.922  11
   1   7  -2 7313.78 302.506   7
  -1  -7   2 7807.10 312.662  11
   1   7  -2 7422.28 374.236  15
   1   7  -1 36156.2 640.264   7
   1   7  -1 37901.3 837.716  15
   1   7   0 15980.5 418.439   7
   1   7   0 16339.6 557.935  15
   1   7   1 2496.51 165.315   7
   1   7   1 2857.02 234.811  15
   1   7   2 15408.8 403.209   7
   1   7   2 15267.0 526.008  15
   1   7   3 869.356 99.5881   7
   1   7   3 940.865 141.712  15
   1   7   4-5.42883 36.8124   7
   1   7   4 77.2248 73.5027  12
   1   7   4 59.8866 68.9862  15
   1   7   5 13694.7 393.686   7
   1   7   5 14144.0 444.903  12
   1   7   6 6604.24 315.374  12
   1   7   7 6678.22 323.723  12
   1   7   7 6151.35 293.797  16
   1   7   8 479.184 108.350  12
   1   7   8 355.984 80.9163  16
   1   7   9 4491.27 252.117  16
   1   7   9 4751.15 275.085  12
   1   7  10 267.006 87.5667  12
   1   7  10 258.820 69.0154  16
   1   7  11 827.874 119.263  12
   1   7  11 851.535 106.252  16
   1   7  12 1731.83 133.886  16
   1   7  12 1694.73 143.139  12
   1   7  13 415.141 71.8375  12
   1   8 -10 5919.34 200.080  13
  -1  -8  10 6045.92 185.217  17
   1   8  -9 300.493 72.3439  13
   1   8  -8 32.8181 61.0820  13
   1   8  -7 138.161 74.6314  13
  -1  -8   7 222.219 71.1985  10
   1   8  -6 780.079 142.130  13
  -1  -8   6 767.301 106.283  11
  -1  -8   6 790.626 117.220  10
   1   8  -5 3480.87 229.768   7
  -1  -8   5 4062.70 237.492  11
  -1  -8   5 3499.57 224.372  10
  -1  -8   4 7104.38 314.166  11
   1   8  -4 6950.80 320.806   7
  -1  -8   4 6639.40 307.520  10
  -1  -8   3 133.329 64.0990  11
  -1  -8   3 196.516 73.2303  10
   1   8  -3 179.977 63.1457   7
  -1  -8   2 810.250 129.458  11
   1   8  -2 1023.81 132.898   7
  -1  -8   1 583.148 102.032  11
   1   8  -1 662.639 105.566   7
   1   8   0 285.477 76.9330   7
   1   8   1 7414.88 306.817   7
   1   8   1 6551.75 379.655  15
   1   8   2 8012.22 307.007   7
   1   8   3 3647.74 231.524  12
   1   8   3 3253.93 197.067   7
   1   8   4 1921.02 173.711  12
   1   8   4 1939.32 158.421   7
   1   8   5 14117.0 460.167  12
   1   8   6 1293.73 155.446  12
   1   8   7 11102.8 410.848  12
   1   8   8 3549.62 238.144  12
   1   8   9 872.652 123.020  12
   1   8   9 748.730 119.059  18
   1   8  10 39.2331 64.6726  12
   1   8  11 353.929 78.9581  12
   1   8  12 588.946 82.2724  12
   1   8  13 276.993 51.7962  12
   1   9  -8 641.562 87.5675  13
  -1  -9   8 519.885 58.5006  17
   1   9  -7 83.8943 60.7542  13
   1   9  -6 391.490 103.783  13
   1   9  -5 1883.29 188.283  13
  -1  -9   5 1787.12 149.122  11
  -1  -9   4 1159.41 120.913  10
  -1  -9   4 1548.49 155.530  11
   1   9  -3 8399.77 396.649  13
  -1  -9   3 8999.81 354.726  11
   1   9  -2 4123.08 280.142  13
  -1  -9   2 4197.44 248.228  11
   1   9  -2 4031.53 237.465   7
   1   9  -1 6135.28 332.052  13
  -1  -9   1 5311.27 283.958  11
  -1  -9   0 6197.88 302.931  11
   1   9   0 4658.20 257.101   7
  -1  -9  -1 5540.50 283.192  11
   1   9   1 5306.07 259.066   7
   1   9   2 1216.87 133.210   7
  -1  -9  -2 2191.33 189.963  11
  -1  -9  -3 12300.7 402.731  11
   1   9   3 13247.8 414.278   7
   1   9   4 17452.2 467.662   7
   1   9   4 17279.9 485.175  12
   1   9   5 4510.64 254.602  12
   1   9   6 7435.01 324.458  12
   1   9   7 6301.80 292.881  12
   1   9   8 392.408 86.5783  12
   1   9   8 260.672 86.4713  18
   1   9   9 1209.14 127.812  12
   1   9   9 996.207 116.360  18
   1   9  10 244.826 63.5481  12
   1   9  11 201.528 54.5247  12
   1  10  -6 22.6409 40.8810  13
   1  10  -5 270.133 73.2422  13
   1  10  -5 127.413 53.9461  14
   1  10  -4 291.214 80.7697  13
  -1 -10   4 257.533 64.4604  11
  -1 -10   3 1188.87 121.538  11
   1  10  -3 838.171 116.731  13
   1  10  -2-64.4041 64.5647  13
  -1 -10   2-11.5179 58.1059  11
  -1 -10   1 156.466 68.4698  11
  -1 -10   0 863.510 117.117  11
  -1 -10  -1 257.983 73.4981  11
  -1 -10  -2 3927.65 220.664  11
  -1 -10  -3 1722.24 145.230  11
  -1 -10  -4 128.915 54.9500  11
  -1 -10  -5 252.166 58.7367  11
   1  10   6 200.825 65.4893  12
   1  10   7 805.079 113.799  18
   1  10   7 818.051 100.222  12
   1  10   8 425.002 80.8578  18
   1  10   8 457.126 76.4235  12
   1  10   9 4783.50 187.940  12
   1  10   9 3798.54 169.940  18
   1  10  10 293.837 52.2670  12
   1  11  -3 416.334 70.2147  14
  -1 -11   2 177.453 50.1590  11
   1  11  -2 226.822 69.2442  14
  -1 -11   1 1548.67 120.634  11
  -1 -11   0 63.4064 51.3961  11
  -1 -11  -1 108.226 49.7953  11
  -1 -11  -2 63.8106 45.9495  11
  -1 -11  -3 138.895 50.2486  11
   1  11   4 2216.51 145.590  14
  -1 -11  -4 2370.21 128.239  11
   1  11   5 360.720 78.7800  18
   1  11   6 315.620 69.1418  18
   1  11   7 258.758 58.0470  18
  -2  11   4 487.423 76.2884  18
  -2  11   3 473.678 77.0924  18
  -2  11   2 17.0875 40.2821  18
  -2  11   2-49.0224 43.1104  14
  -2  11   1-15.8514 48.5519  14
  -2  11   0 3561.14 188.206  14
  -2  11  -1 3795.30 188.039  14
  -2  11  -2 511.981 74.1174  14
  -2  10   8 140.595 50.3010  18
  -2  10   7-17.0819 50.4975  18
  -2  10   6 719.116 108.826  18
  -2  10   5 87.9487 68.9313  18
  -2  10   4 3457.99 235.110  18
  -2  10   4 2900.71 183.427  14
  -2  10   3 745.950 113.178  14
  -2  10   3 792.239 124.755  18
  -2  10   2-25.6945 61.3865  14
  -2  10   2 122.716 72.8045  18
  -2  10   1 551.743 103.681  18
  -2  10   1 546.833 111.186  14
  -2  10   0 638.479 116.017  14
  -2  10  -1 706.225 124.201  14
  -2  10  -2 4015.53 243.605  14
  -2  10  -3 896.842 119.563  14
  -2  10  -4 388.317 82.0676  14
  -2  10  -4 554.413 78.5210  13
  -2  10  -5 164.532 49.1380  13
  -2  10  -5 134.124 45.4813  14
  -2   9  10 3209.92 142.778  12
  -2   9   9 1153.00 109.157  12
  -2   9   9 1062.36 114.827  18
  -2   9   8 203.381 61.9871  12
  -2   9   8 194.385 76.3801  18
  -2   9   7 462.330 88.2656  12
  -2   9   7 522.275 108.848  18
  -2   9   6 1234.93 167.240  18
  -2   9   5 4402.37 294.381  18
  -2   9   4 4056.16 257.952  14
  -2   9   4 4128.44 299.301  18
  -2   9   3 3090.93 261.002  18
  -2   9   3 2643.26 223.207  14
  -2   9   2 10506.1 458.115  18
  -2   9   2 10644.8 449.649  14
   2  -9  -1 2976.05 190.963  11
  -2   9   1 2800.23 241.973  18
  -2   9   1 3124.09 202.730   7
  -2   9   1 3169.66 265.129  14
  -2   9   0 4144.68 307.905  14
  -2   9   0 3522.37 262.834  18
   2  -9   0 3617.95 221.678  11
  -2   9  -1 2592.11 240.123  14
  -2   9  -2 7747.17 338.901  13
  -2   9  -2 8683.86 405.408  14
  -2   9  -3 1140.85 145.522  13
  -2   9  -3 1638.93 179.444  14
  -2   9  -4 4977.41 280.227  13
  -2   9  -4 5134.65 281.203  14
  -2   9  -5 1535.90 156.268  13
  -2   9  -5 1478.11 147.381  14
  -2   9  -6 62.2462 59.1745  13
  -2   9  -7 3835.81 199.388  13
  -2   9  -8 5814.70 211.744  13
  -2   8  11 6.70434 45.1694  12
  -2   8  10 281.088 76.7990  12
  -2   8  10 198.127 64.3607  18
  -2   8   9 2886.39 196.252  12
  -2   8   9 2498.94 198.322  18
  -2   8   8 1629.86 179.562  18
  -2   8   8 1651.97 157.849  12
  -2   8   7 66.2256 68.5607  12
  -2   8   7 82.1394 87.4668  18
  -2   8   6 2089.24 184.104  12
  -2   8   6 1884.65 212.151  18
  -2   8   5 554.130 141.689  18
  -2   8   4 132.259 80.9165  14
  -2   8   4 93.0292 88.0687  18
  -2   8   3 5592.20 340.907  14
  -2   8   3 6200.38 287.194   7
  -2   8   2 6623.14 372.332  14
  -2   8   2 6408.29 286.464   7
  -2   8   1 914.084 116.810   7
  -2   8   1 1024.87 180.497  14
   2  -8  -1 948.949 118.352  11
  -2   8   0 1463.98 153.480   7
   2  -8   0 1465.65 151.173  11
   2  -8   1 7661.33 323.036  11
  -2   8  -1 7599.42 356.483  13
  -2   8  -1 8391.22 341.111   7
  -2   8  -2-56.5608 64.0641   7
   2  -8   2 32.2406 64.6854  11
  -2   8  -2 21.8826 83.1640  14
  -2   8  -2 8.71275 59.3704  13
  -2   8  -3 26487.1 706.917  13
  -2   8  -3 27768.9 735.137  14
  -2   8  -4 21970.0 562.020   7
  -2   8  -4 20924.7 615.757  14
  -2   8  -4 20747.6 632.878  13
  -2   8  -5 237.221 91.3147  13
  -2   8  -5 153.204 82.1328  14
  -2   8  -6 92.8153 69.8389  13
  -2   8  -6 152.710 66.6045  14
  -2   8  -7 866.065 132.489  13
  -2   8  -8 1897.98 161.968  13
  -2   8  -9 557.033 80.9377  13
  -2   8 -10 5557.88 184.628  13
  -2   7  12 935.176 99.6543  12
  -2   7  11-71.3019 57.7049  12
  -2   7  10 24.1617 57.7242  18
  -2   7  10 2.63112 60.9647  12
  -2   7   9 3004.53 237.980  18
  -2   7   9 3509.90 236.033  12
  -2   7   8 198.938 94.4040  18
  -2   7   8 164.172 89.0255  12
  -2   7   7 4653.55 280.679  12
  -2   7   7 4467.45 311.213  18
  -2   7   6 1255.95 157.378  12
  -2   7   6 1349.24 187.498  18
  -2   7   5 2543.99 201.931  12
  -2   7   5 2362.94 236.279  18
  -2   7   4 11097.3 434.172  14
  -2   7   4 11107.7 369.419   7
  -2   7   3 25883.2 557.185   7
  -2   7   3 25320.2 671.243  14
  -2   7   2-51.7953 50.2843   7
   2  -7  -1 9161.40 324.939  11
  -2   7   1 9775.56 338.916   7
  -2   7   0 19351.7 478.003   7
   2  -7   0 18157.0 467.386  11
  -2   7  -1 1264.05 160.826  13
  -2   7  -1 1380.01 134.065   7
   2  -7   1 1405.26 138.073  11
  -2   7  -2 218.282 97.4999  13
   2  -7   2 248.757 80.3914  11
  -2   7  -2 141.842 60.2697   7
  -2   7  -3 10023.9 366.767   7
   2  -7   3 10037.6 369.479  11
  -2   7  -3 9376.97 440.539  13
  -2   7  -4 489.979 120.392  13
  -2   7  -4 479.793 91.9732   7
  -2   7  -4 620.830 129.168  14
  -2   7  -5 45803.9 825.808   7
  -2   7  -5 43924.2 950.902  13
  -2   7  -5 43669.9 850.726  14
  -2   7  -6 14795.4 541.462  13
  -2   7  -6 14625.6 471.244   7
  -2   7  -6 14323.6 455.467  14
  -2   7  -7 34.0415 72.6767  13
  -2   7  -7-79.1570 54.0997   7
  -2   7  -8 1760.91 176.922  13
  -2   7  -9 5435.12 273.077  13
  -2   7 -10 779.738 98.4630  13
  -2   7 -11 1809.62 109.337  13
  -2   6  13 1369.99 114.186  12
  -2   6  12 314.702 87.8146  12
  -2   6  11-47.4249 47.4492   8
  -2   6  11 8.23037 62.4712  12
  -2   6  10 441.012 77.1994   8
  -2   6  10 737.665 122.634  12
  -2   6  10 541.569 113.786  18
  -2   6   9 900.638 146.407  18
  -2   6   9 946.073 143.199  12
  -2   6   8 389.816 118.217  18
  -2   6   8 563.246 121.186  12
  -2   6   7 1838.46 185.396  12
  -2   6   7 1981.71 212.296  18
  -2   6   6 1185.03 332.090   4
  -2   6   6 2574.60 254.038  18
  -2   6   5 7493.67 387.714  18
  -2   6   5 7716.06 341.826  12
  -2   6   5 7208.13 654.801   4
  -2   6   4 243.350 88.3346  12
  -2   6   4 96.4159 49.4156   7
  -2   6   3 14846.2 388.286   7
  -2   6   2 11494.0 331.046   7
  -2   6   1 39329.8 622.483   7
  -2   6   0 11921.5 346.314   7
  -2   6  -1 10183.5 332.534   7
  -2   6  -1 10278.4 321.921   5
   2  -6   2 6441.59 275.880  11
  -2   6  -2 6530.31 272.656   7
  -2   6  -3 2006.66 156.226   7
  -2   6  -3 1936.86 198.771  13
   2  -6   3 2137.59 161.970  11
  -2   6  -4 11115.9 385.768   7
   2  -6   4 10926.9 368.219  11
  -2   6  -4 11796.0 480.969  13
  -2   6  -5 55423.5 891.939   7
  -2   6  -5 54558.5 1043.11  13
  -2   6  -5 56318.8 935.359  14
  -2   6  -6 468.633 125.925  13
  -2   6  -6 294.364 78.6648   6
  -2   6  -6 207.592 76.0856   7
  -2   6  -7 12396.5 493.418  13
  -2   6  -7 12238.2 454.897   7
  -2   6  -7 12922.6 426.486   6
  -2   6  -8 207.546 85.9391  13
   2  -6   8 116.944 54.2238  17
  -2   6  -8 10.2122 55.6978   7
  -2   6  -9 546.711 106.872  13
   2  -6   9 538.267 81.6269  17
  -2   6 -10 712.040 109.606  13
   2  -6  10 766.693 88.1924  17
   2  -6  11 11558.1 284.778  17
  -2   6 -11 10661.5 317.605  13
   2  -6  12 4828.80 150.135  17
  -2   5  14 1654.61 108.531  12
  -2   5  13 1331.59 126.611  12
  -2   5  13 1146.08 98.9141   8
  -2   5  12 2929.73 205.037  12
  -2   5  12 2858.38 161.731  16
  -2   5  12 2576.68 161.056   8
  -2   5  11 13493.4 384.940  16
  -2   5  11 13606.7 389.339   8
  -2   5  11 14280.0 466.388  12
  -2   5  10 3009.74 233.844  12
  -2   5  10 2470.07 213.259  18
  -2   5  10 2794.54 189.214  16
  -2   5  10 2800.06 185.151   8
  -2   5   9 5455.21 307.210  12
  -2   5   9 5336.18 255.328   8
  -2   5   9 5409.72 268.890  16
  -2   5   9 4985.61 314.985  18
  -2   5   8 26363.5 711.734  18
  -2   5   8 24778.1 525.516   8
  -2   5   8 24305.5 561.207  16
  -2   5   8 27050.5 1417.42   4
  -2   5   8 25658.5 643.602  12
  -2   5   7 4030.59 252.292  12
  -2   5   7 4451.88 296.142  18
  -2   5   7 4543.12 577.467   4
  -2   5   7 4102.91 227.397  16
  -2   5   6 310.714 87.7094  12
  -2   5   6 212.342 98.7094  18
  -2   5   6 157.772 62.0946  16
  -2   5   6 400.248 201.196   4
  -2   5   5 10749.2 746.519   4
  -2   5   4 5180.36 217.555   7
  -2   5   3 4707.55 199.369   7
  -2   5   2 16572.5 355.781   7
  -2   5   1 9632.91 280.007   7
  -2   5   1 11556.3 326.166   5
  -2   5   0 55898.9 665.743   7
  -2   5   0 54672.8 696.599   5
  -2   5  -1 27274.2 479.251   7
  -2   5  -1 29974.9 506.372   5
  -2   5  -2 313.463 64.1535   7
  -2   5  -2 507.759 74.2145   5
  -2   5  -3 160.414 52.2218   7
  -2   5  -3 117.429 56.1889   6
  -2   5  -3 69.0529 46.3944   5
  -2   5  -4 8774.77 327.254   6
  -2   5  -5 25817.4 666.977  13
  -2   5  -5 26496.8 580.828   6
  -2   5  -6 7461.11 367.455  13
  -2   5  -6 7538.42 323.417   6
  -2   5  -7 21200.2 630.535  13
  -2   5  -7 21730.2 559.697   6
  -2   5  -8 2475.41 218.772  13
  -2   5  -8 2591.66 202.400   6
   2  -5   8 2707.36 182.114  17
  -2   5  -9 483.994 95.8514   6
  -2   5  -9 325.681 92.2203  13
   2  -5   9 338.966 71.1014  17
  -2   5 -10 11195.1 403.529  13
   2  -5  10 11023.6 353.663  17
   2  -5  11 760.864 92.5568  17
  -2   5 -11 723.287 101.644  13
   2  -5  12 3571.15 166.786  17
   2  -5  13 5488.25 168.356  17
  -2   4  14 0.91037 34.0820   8
  -2   4  13 1005.79 119.123  12
  -2   4  13 1053.11 105.539   8
  -2   4  12 1361.85 149.725  12
  -2   4  12 1528.61 125.440  16
  -2   4  12 1352.14 129.626   8
  -2   4  11 10166.9 403.331  12
  -2   4  11 9805.09 344.109  16
  -2   4  11 9128.59 336.066   8
  -2   4  10 6150.00 327.993  12
  -2   4  10 6446.09 293.108  16
  -2   4  10 6346.70 286.198   8
  -2   4   9 604.925 117.084  12
  -2   4   9 616.052 100.363   8
  -2   4   9 535.317 95.2912  16
  -2   4   9 624.294 122.874  18
  -2   4   8 3733.36 241.934  12
  -2   4   8 4310.71 566.611   4
  -2   4   8 4278.24 233.208  16
  -2   4   8 3925.00 270.797  18
  -2   4   8 3999.37 217.561   8
  -2   4   7 6668.74 306.092  12
  -2   4   7 7095.84 664.703   4
  -2   4   7 7420.44 359.356  18
  -2   4   6 33893.8 1358.32   4
  -2   4   5 8233.00 622.415   4
  -2   4   3 963.223 84.8517   7
  -2   4   2 11780.0 264.849   7
  -2   4   2 10826.2 291.605   5
  -2   4   1 29431.3 424.035   7
  -2   4   1 31974.2 505.534   5
  -2   4   0 25525.0 393.960   7
  -2   4   0 25575.2 419.630   5
  -2   4  -1 1317.01 94.3109   7
  -2   4  -1 1610.26 108.493   5
  -2   4  -1 1720.10 119.467   6
  -2   4  -2 30711.4 477.207   7
  -2   4  -2 30533.4 511.068   6
  -2   4  -3 7339.87 256.430   6
  -2   4  -3 7976.48 459.575   3
  -2   4  -4 3808.03 362.491   3
  -2   4  -4 3972.27 200.931   6
  -2   4  -5 6070.76 498.442   3
  -2   4  -5 7002.75 284.394   6
  -2   4  -6 97176.8 2173.99   3
  -2   4  -6 101679. 1136.64   6
  -2   4  -7 45605.2 794.153   6
  -2   4  -7 46360.5 869.338  13
  -2   4  -8 2668.15 218.385  13
  -2   4  -8 2676.87 208.184   6
  -2   4  -8 2158.97 381.903   3
   2  -4   8 2752.38 182.024  17
   2  -4   8 3315.42 477.678   1
  -2   4  -9 7771.97 350.965   6
   2  -4   9 7469.84 306.173  17
  -2   4  -9 7537.26 353.337  13
  -2   4 -10 238.338 82.6302  13
   2  -4  10 117.036 52.6206  17
  -2   4 -10 175.430 67.1082   6
   2  -4  11 993.813 112.754  17
   2  -4  12 6324.64 249.173  17
   2  -4  13 1920.63 122.497  17
   2  -4  14 367.557 47.7255  17
  -2   3  15 187.678 38.0975   8
  -2   3  14-32.4524 40.0307   8
  -2   3  13 2158.78 168.319  12
  -2   3  13 2255.05 154.657   8
  -2   3  12 2488.31 197.882  12
  -2   3  12 2373.22 160.664  16
  -2   3  12 2751.53 186.828   8
  -2   3  11 3621.50 248.466  12
  -2   3  11 3698.29 222.072   8
  -2   3  11 3769.12 217.426  16
  -2   3  10 56305.8 839.707  16
  -2   3  10 55392.9 842.932   8
  -2   3  10 55271.7 933.758  12
  -2   3   9 34687.9 728.208  12
  -2   3   9 36586.3 1677.44   4
  -2   3   9 34954.3 650.061   8
  -2   3   8 7480.02 287.945   8
  -2   3   8 7605.63 333.230  12
  -2   3   8 7203.00 350.393  18
  -2   3   8 7348.45 713.670   4
  -2   3   7 8173.19 684.969   4
  -2   3   6 723.887 208.617   4
  -2   3   5 291.826 134.221   4
  -2   3   4 49692.0 1300.99   4
  -2   3   3 27073.6 383.018   7
  -2   3   2 21715.4 379.028   5
  -2   3   2 21038.7 314.829   7
  -2   3   1 30213.7 369.169   7
  -2   3   1 29214.3 417.366   5
  -2   3   0 84646.6 609.885   7
  -2   3   0 83067.5 682.476   6
  -2   3  -1 20605.8 353.203   6
  -2   3  -1 20834.0 318.380   7
   2  -3   1 21534.5 467.469   2
  -2   3  -2 161030. 1046.43   6
   2  -3   2 169259. 1605.08   2
   2  -3   3 17084.9 589.148   2
   2  -3   4 3176.65 288.183   2
   2  -3   5 12877.7 635.651   2
   2  -3   6 22838.1 924.788   2
   2  -3   7 176.241 113.271   2
  -2   3  -8 23759.1 591.121  13
   2  -3   8 23272.0 511.582  17
   2  -3   8 24964.7 1161.79   2
  -2   3  -9 4315.91 260.517  13
  -2   3  -9 3561.10 515.903   3
   2  -3   9 4125.77 229.339  17
   2  -3   9 4793.41 570.212   1
   2  -3  10 6926.78 302.063  17
   2  -3  11 9574.50 351.266  17
   2  -3  12 25115.1 529.427  17
   2  -3  13 714.422 86.1945  17
   2  -3  14 768.427 75.7537  17
  -2   2  15 239.828 44.7135   8
  -2   2  14 1286.54 109.148   8
  -2   2  13 21.3820 45.3609   8
  -2   2  13-28.4999 59.8739  12
  -2   2  12 4662.37 260.818  12
  -2   2  12 4603.27 223.172  16
  -2   2  12 4818.73 247.764   8
  -2   2  11 4775.69 276.350  12
  -2   2  11 4955.64 256.696   8
  -2   2  10 1169.98 148.596  12
  -2   2  10 1411.44 142.444   8
  -2   2   9 2557.45 178.132   8
  -2   2   9 2304.07 191.231  12
  -2   2   9 2581.03 442.222   4
  -2   2   8 2332.83 163.725   8
  -2   2   8 2175.44 179.025  12
  -2   2   8 2179.90 390.422   4
  -2   2   7 18880.2 1036.39   4
  -2   2   6 2080.17 313.759   4
  -2   2   5 118461. 2127.80   4
  -2   2   4 248780. 2699.19   4
   2  -2  -4 254419. 1685.94   3
   2  -2  -3 30489.6 460.516   3
  -2   2   3 34681.5 441.402   5
  -2   2   2 17853.7 259.735   7
  -2   2   2 19287.8 335.470   5
  -2   2   1 69328.5 467.643   7
  -2   2   1 69239.3 563.681   5
   2  -2   0 37.2733 20.3075   2
  -2   2   0 66.5459 28.3313   6
  -2   2  -1 104282. 599.732   7
   2  -2   1 105112. 1011.13   2
  -2   2  -1 105709. 716.362   6
   2  -2   2 75158.3 1026.42   2
   2  -2   3 106881. 1407.84   2
   2  -2   4 231194. 2348.05   2
   2  -2   5 21939.9 810.449   2
   2  -2   6 164.108 89.5870   2
   2  -2   7 68409.7 1704.23   2
   2  -2   8 44226.4 1541.62   1
   2  -2   8 43668.7 1455.91   2
   2  -2   9 267.491 148.369   2
   2  -2   9 229.350 68.8963  17
   2  -2   9 366.844 169.570   1
   2  -2  10 13487.6 420.366  17
   2  -2  11 1424.23 144.668  17
   2  -2  12 1686.94 149.454  17
   2  -2  13 8154.16 294.303  17
   2  -2  14 11049.5 298.424  17
   2  -2  15 242.909 43.7875  17
  -2   1  15 3707.90 143.846   8
  -2   1  14 722.395 85.6148   8
  -2   1  13 14.3233 44.6539   8
  -2   1  12 392.678 87.1896   8
  -2   1  11 325.288 92.6685  12
  -2   1  11 241.336 69.6101   8
  -2   1  10 2632.69 185.926   8
  -2   1  10 2702.44 206.256  12
  -2   1   9 20868.0 488.372   8
  -2   1   9 21677.5 544.781  12
   2  -1  -8 8100.04 567.884   3
  -2   1   8 9117.10 745.133   4
   2  -1  -7 2425.41 292.522   3
  -2   1   7 2990.10 405.193   4
   2  -1  -6 6440.19 418.018   3
  -2   1   6 6443.86 533.885   4
   2  -1  -5 2157.50 219.260   3
  -2   1   5 2237.90 287.733   4
  -2   1   4 8036.46 484.144   4
   2  -1  -4 8081.11 365.790   3
  -2   1   3 153466. 1818.72   4
   2  -1  -3 152923. 1358.37   3
   2  -1  -2 47093.8 669.573   3
  -2   1   2 48889.6 460.732   5
   2  -1  -1 4647.75 197.893   3
  -2   1   1 4695.44 136.856   5
   2  -1   0 27794.7 488.112   2
  -2   1   0 30053.3 309.514   6
   2  -1   1 248699. 1614.42   2
   2  -1   2 15830.2 473.706   2
   2  -1   3 113954. 1422.12   2
   2  -1   4 48740.0 1039.32   2
   2  -1   5 7136.52 445.799   2
   2  -1   6 4244.17 373.610   2
   2  -1   7 36273.7 1223.01   1
   2  -1   7 34685.7 1168.83   2
   2  -1   8 1077.57 241.413   2
   2  -1   8 1299.05 250.655   1
   2  -1   9 59294.9 1812.45   1
   2  -1   9 58085.7 1780.21   2
   2  -1   9 56542.5 818.685  17
   2  -1  10 66020.1 919.535  17
   2  -1  10 68073.1 2029.96   2
   2  -1  11 190.315 68.5690  17
   2  -1  12 1831.20 157.201  17
   2  -1  13 16532.3 428.344  17
   2  -1  14 2103.94 141.200  17
   2  -1  15 917.083 81.5162  17
  -2   0  15 549.486 57.1740   8
  -2   0  14 390.262 63.9243   8
  -2   0  13 2312.29 158.784   8
  -2   0  12 1237.91 129.836   8
  -2   0  11 6824.21 293.707   8
  -2   0  10 34705.7 643.125   8
  -2   0   9 21708.2 488.918   8
  -2   0   9 20392.7 514.913  12
   2   0  -9 19967.5 1030.82   3
   2   0  -8 216.865 117.845   3
   2   0  -7 1957.44 276.647   3
  -2   0   7 2045.35 328.648   4
   2   0  -6 2627.49 288.585   3
  -2   0   6 2914.92 353.110   4
   2   0  -5 1323.74 185.389   3
  -2   0   5 1525.11 235.821   4
   2   0  -4 36223.3 861.366   3
  -2   0   4 36251.2 994.522   4
   2   0  -3 116155. 1341.21   3
  -2   0   3 116066. 1523.69   4
  -2   0   2 1692.50 164.337   4
   2   0  -2 1897.52 160.054   3
  -2   0   2 2121.87 89.6690   5
   2   0  -1 22231.0 490.472   3
   2   0   0 105948. 1065.49   3
   2   0   1 149050. 1396.39   2
   2   0   2 208137. 1721.32   2
   2   0   3 229917. 1990.54   2
   2   0   4 45924.1 1007.37   2
   2   0   5 41187.4 1040.82   2
   2   0   6 1402.50 214.437   1
   2   0   6 1354.15 214.999   2
   2   0   7 2153.45 283.455   1
   2   0   7 1805.97 265.973   2
   2   0   8 14598.6 804.670   1
   2   0   8 14619.9 815.091   2
   2   0   9 26807.7 1200.71   2
   2   0   9 29116.3 1245.09   1
   2   0   9 26963.5 559.439  17
   2   0  10 1757.05 345.665   2
   2   0  10 2212.94 173.123  17
   2   0  11 80134.4 1018.62  17
   2   0  12 12888.2 406.479  17
   2   0  13 987.856 112.768  17
   2   0  14 1605.74 128.652  17
   2   0  15 4860.51 184.692  17
  -2  -1  14 1951.14 118.690   8
  -2  -1  13 2819.57 166.809   8
  -2  -1  12 880.060 104.269  17
  -2  -1  12 1058.56 120.322   8
  -2  -1  11 5495.75 256.550   8
  -2  -1  11 5773.01 260.706  17
  -2  -1  10 3654.67 228.047   8
  -2  -1  10 2781.62 189.446  17
  -2  -1   9 6285.18 270.703   8
   2   1  -9 7122.86 665.842   3
   2   1  -8 11990.2 789.114   3
   2   1  -7 50868.6 1481.85   3
   2   1  -6 130.505 119.188   3
   2   1  -5 3281.50 320.859   3
  -2  -1   4 105070. 1637.18   4
   2   1  -4 107503. 1657.83   3
  -2  -1   3 23372.9 673.653   4
   2   1  -3 30356.3 778.483   3
   2   1  -2 36737.7 826.198   3
  -2  -1   2 30963.6 682.669   4
   2   1  -1 456334. 2489.32   3
  -2  -1   1 452165. 1953.95   4
   2   1   0 57779.2 858.023   3
  -2  -1   0 54574.6 416.784   4
   2   1   1 34997.1 700.580   3
   2   1   2 294927. 2244.19   2
   2   1   3 130973. 1561.76   2
   2   1   4 41810.2 960.645   2
   2   1   4 42984.7 884.634   1
   2   1   5 218763. 2425.60   2
   2   1   5 224042. 2257.43   1
   2   1   6 3098.85 303.795   1
   2   1   6 2817.28 302.764   2
   2   1   7 1578.45 244.738   1
   2   1   7 1337.84 237.228   2
   2   1   8 29123.1 1137.65   2
   2   1   8 29503.4 1090.25   1
   2   1   9 758.860 116.973  17
   2   1   9 1519.46 295.016   2
   2   1  10 17744.3 1027.36   2
   2   1  10 18192.5 472.005  17
   2   1  10 17509.1 425.815   8
   2   1  11 38834.5 699.731  17
   2   1  11 37216.0 631.450   8
   2   1  12 501.188 90.9517  17
   2   1  12 298.360 85.6777   8
   2   1  13 3355.43 201.254  17
   2   1  13 3116.67 175.946   8
   2   1  14 1254.64 115.745  17
   2   1  15 1242.46 98.1826  17
   2   1  16 1704.79 92.9880  16
  -2  -2  13 106.780 45.4317   8
  -2  -2  13-16.9618 37.5186  17
  -2  -2  12 8130.81 286.898   8
  -2  -2  12 8507.47 305.430  17
  -2  -2  11 778.374 100.716   8
  -2  -2  11 773.393 104.818  17
  -2  -2  10 2929.29 185.035   8
  -2  -2   9 43397.2 703.936  10
  -2  -2   9 43864.1 685.941   8
   2   2  -8 31684.5 1357.64   3
  -2  -2   8 29829.5 557.253  10
   2   2  -7 349.916 136.246   3
   2   2  -6 501.124 161.260   3
   2   2  -5 139483. 2223.98   3
   2   2  -4 19371.0 754.227   3
   2   2  -3 11080.9 512.487   3
   2   2  -2 422070. 2907.19   3
   2   2  -1 37251.7 802.542   3
   2   2   0 6791.85 326.233   3
   2   2   1 15444.5 490.746   3
   2   2   2 83417.4 1156.54   3
   2   2   3 106173. 1493.04   2
   2   2   4 16340.4 616.670   2
   2   2   5 25977.9 841.351   2
   2   2   6 108904. 1879.40   2
   2   2   7 930.653 195.448   2
   2   2   8 1647.84 277.879   2
   2   2   9 246.609 64.1363   8
   2   2   9 97.5569 99.4995   2
   2   2   9 145.364 52.4604  17
   2   2  10 12760.2 866.511   2
   2   2  10 12925.4 397.228  17
   2   2  10 12225.2 367.808   8
   2   2  11 17120.5 465.983  17
   2   2  11 17241.3 445.466   8
   2   2  12 8931.26 319.927   8
   2   2  12 9569.49 347.772  17
   2   2  13 2553.36 173.368  17
   2   2  13 2173.27 156.107   8
   2   2  14 390.549 68.4410  17
   2   2  15-12.6209 27.8110  17
   2   2  16 2786.30 118.994  16
  -2  -3  13 2612.16 146.216  17
  -2  -3  12 6289.03 259.430  17
  -2  -3  12 5848.12 223.426   8
  -2  -3  11-95.6538 51.8216   8
  -2  -3  11-46.6789 44.6771  10
  -2  -3  10 51.1187 47.6814   8
  -2  -3  10 131.406 58.8914  10
  -2  -3   9 570.613 93.7667  10
  -2  -3   9 590.763 87.4140   8
   2   3  -8 2492.67 400.426   3
  -2  -3   8 2612.09 183.579  10
   2   3  -7 4478.65 498.970   3
  -2  -3   7 4108.40 218.857  10
   2   3  -6 25559.1 1112.60   3
   2   3  -5 43952.2 1333.68   3
   2   3  -4 34002.8 1061.43   3
   2   3  -3 130739. 1909.55   3
   2   3  -2 28787.6 841.730   3
   2   3  -1 31538.3 806.062   3
   2   3   0 77556.8 526.582   7
   2   3   0 80065.4 1235.85   3
   2   3   1 7281.43 156.183   7
   2   3   1 6981.36 358.197   3
   2   3   2 16117.0 233.381   7
   2   3   2 17339.9 567.516   3
   2   3   3 3633.53 302.042   2
   2   3   3 3021.06 109.980   7
   2   3   3 3419.93 194.662   4
   2   3   4 19169.4 695.655   2
   2   3   4 22450.5 587.420   4
   2   3   5 53444.7 1240.58   2
   2   3   5 55618.3 1081.18   4
   2   3   6 22353.0 770.405   4
   2   3   6 22674.3 880.050   2
   2   3   7 185.229 100.153   2
   2   3   8 5217.51 485.325   2
   2   3   9 13029.5 382.422  17
   2   3   9 13401.6 818.569   2
   2   3   9 13905.2 392.494   8
   2   3  10 2261.85 169.318  17
   2   3  10 2353.68 172.577   8
   2   3  10 2602.00 380.502   2
   2   3  11 6908.63 294.224   8
   2   3  11 6652.79 287.757  17
   2   3  12 19666.8 484.054  17
   2   3  12 18866.5 478.572   8
   2   3  13 7352.71 282.453  17
   2   3  14 6.65540 34.5288  17
   2   3  15 360.338 50.5667  17
   2   3  15 376.962 57.6707  16
   2   3  16 583.951 53.4620  16
  -2  -4  13 3691.27 160.586  17
  -2  -4  12 185.957 57.6613  17
  -2  -4  11 5099.70 243.044  10
  -2  -4  10 5947.97 281.513  10
  -2  -4   9 717.753 108.210  10
  -2  -4   8 1513.98 150.076  10
   2   4  -7 39628.9 1552.43   3
  -2  -4   7 39508.5 715.681  10
   2   4  -6 1704.72 328.735   3
  -2  -4   6 460.011 135.867  10
   2   4  -5 22869.0 1032.73   3
   2   4  -4 128368. 2261.72   3
   2   4  -3 142150. 2225.72   3
   2   4  -2 24786.4 859.170   3
   2   4  -1 41257.7 488.337   7
   2   4  -1 42145.0 1042.12   3
   2   4   0 23248.0 340.795   7
   2   4   0 28170.8 801.955   3
   2   4   1 3913.09 139.298   7
   2   4   1 4396.14 321.520   3
   2   4   2 37993.5 619.599   4
   2   4   2 36541.6 875.046   3
   2   4   2 35888.6 415.095   7
   2   4   3 15354.6 459.272   4
   2   4   3 16112.0 285.418   7
   2   4   4 20269.8 335.036   7
   2   4   4 21244.3 607.006   4
   2   4   5 42340.5 1146.68   2
   2   4   5 43968.8 997.218   4
   2   4   6 30998.0 1057.95   2
   2   4   7 33470.4 1163.25   2
   2   4   8 14865.8 419.248  12
   2   4   8 15519.5 836.754   2
   2   4   8 16056.1 422.543   8
   2   4   8 15078.2 398.676  17
   2   4   9 519.761 96.1765  17
   2   4   9 495.719 98.1626   8
   2   4   9 768.970 201.924   2
   2   4  10 376.174 82.9925   8
   2   4  10 294.500 71.0198  17
   2   4  10 320.039 90.3993  12
   2   4  11 7453.70 300.386  17
   2   4  11 7508.61 315.306   8
   2   4  11 7608.46 320.998  12
   2   4  12 11377.0 359.483  17
   2   4  13 121.469 52.2477  16
   2   4  13 103.248 44.1185  17
   2   4  14 1960.95 120.646  17
   2   4  14 1986.08 142.055  16
   2   4  15 152.814 40.8537  16
  -2  -5  13 181.214 36.9109  17
  -2  -5  12 2274.71 140.694  17
  -2  -5  11 5855.07 249.443  10
  -2  -5  10 120.527 53.3266  10
  -2  -5   9 34.3962 49.0572  10
  -2  -5   8 540.545 102.108  10
  -2  -5   7 270.972 83.4207  10
   2   5  -6 4681.56 536.848   3
  -2  -5   6 5279.10 273.046  10
   2   5  -5 24957.1 1162.28   3
  -2  -5   5 24368.1 559.236  10
   2   5  -4 4863.47 498.379   3
   2   5  -3 19435.8 891.172   3
   2   5  -2 5745.63 224.251   7
   2   5  -2 5032.35 424.343   3
   2   5  -1 33972.4 504.486   7
   2   5  -1 34920.0 1039.26   3
   2   5   0 8497.99 247.625   7
   2   5   0 8009.94 480.848   3
   2   5   1 120509. 881.251   7
   2   5   1 119392. 1762.25   3
   2   5   2 45402.2 1047.11   3
   2   5   2 44883.2 531.129   7
   2   5   3 2078.89 118.346   7
   2   5   3 2321.04 293.827   2
   2   5   4 12077.9 290.560   7
   2   5   4 12571.2 638.584   2
   2   5   5 598.982 147.598   2
   2   5   6 10.4988 41.5031   2
   2   5   7 10431.5 358.416  12
   2   5   7 10834.2 334.485  17
   2   5   7 11287.2 360.085  16
   2   5   7 11104.2 677.985   2
   2   5   8 14778.0 444.129  12
   2   5   8 14451.2 397.292  17
   2   5   8 14077.5 422.072  16
   2   5   9 3659.47 230.369  12
   2   5   9 3865.74 228.972  16
   2   5   9 3581.94 205.696  17
   2   5  10 12769.8 384.633  17
   2   5  10 13032.1 430.181  12
   2   5  10 12886.2 421.784  16
   2   5  11 62.5405 60.7257  12
   2   5  11 48.7672 41.8898  17
   2   5  11 4.72751 44.9109  16
   2   5  12 1707.85 152.530  12
   2   5  12 1830.49 158.137  16
   2   5  12 1633.77 130.839  17
   2   5  13 8684.33 291.254  12
   2   5  13 9217.52 320.159  16
   2   5  13 8285.92 254.583  17
   2   5  14 1134.77 100.402  16
   2   5  15 209.823 39.9266  16
  -2  -6  12 4209.65 159.836  17
  -2  -6  11 2068.17 140.305  17
   2   6 -10 2499.43 179.862  13
  -2  -6  10 2461.16 172.386  10
   2   6  -9 8909.40 369.947  13
  -2  -6   9 9701.75 363.219  10
  -2  -6   8-67.6259 65.9480  10
  -2  -6   7-19.8585 59.5490  10
  -2  -6   6 11629.7 425.865  10
  -2  -6   5 193.253 63.4215  11
  -2  -6   5 142.305 68.4573  10
   2   6  -5 40.3598 74.4912   3
   2   6  -4 3588.20 216.840   7
  -2  -6   4 3901.25 234.451  10
  -2  -6   4 3307.93 194.101  11
   2   6  -4 3447.91 427.066   3
   2   6  -4 3553.85 242.076  15
   2   6  -3 2974.06 185.541   7
  -2  -6   3 3166.82 203.216  10
   2   6  -3 3297.49 234.633  15
   2   6  -3 3130.05 388.831   3
   2   6  -2 1348.69 121.182   7
   2   6  -2 1352.02 238.426   3
   2   6  -1 183.790 49.6864   7
   2   6  -1 159.614 76.2445   3
   2   6   0 1821.01 127.342   7
   2   6   0 1865.01 251.310   3
   2   6   1 3644.52 173.698   7
   2   6   1 3878.85 345.900   3
   2   6   2 3763.71 174.712   7
   2   6   3 22139.3 900.217   2
   2   6   3 21083.2 406.686   7
   2   6   4 2070.33 275.993   2
   2   6   4 2113.50 135.883   7
   2   6   5 14.8933 37.4710  16
   2   6   6 25707.9 570.238   9
   2   6   6 24341.7 489.967  17
   2   6   6 26155.4 551.678  16
   2   6   7 26175.0 598.324  12
   2   6   7 25830.3 520.343  17
   2   6   7 26159.7 571.681  16
   2   6   8 18505.5 515.922  12
   2   6   8 17901.4 440.371  17
   2   6   8 18226.5 493.282  16
   2   6   9 11448.3 414.435  12
   2   6   9 10398.8 338.757  17
   2   6   9 11016.5 390.477  16
   2   6  10 9.93289 38.1588  17
   2   6  10 116.849 53.9620  16
   2   6  10 1.99199 70.6155  12
   2   6  11 56.5064 67.1015  12
   2   6  11 81.7246 42.2723  17
   2   6  11 122.432 55.6508  16
   2   6  12 34.5298 49.9799  12
   2   6  12 25.4376 37.3356  16
   2   6  13 2538.00 158.018  12
   2   6  13 2422.15 151.588  16
   2   6  14 1015.29 86.6384  16
  -2  -7  11 310.293 50.7690  17
   2   7 -10 2396.03 154.410  13
  -2  -7  10 2639.85 159.117  10
   2   7  -9 409.030 91.4069  13
  -2  -7   9 439.862 85.9190  10
  -2  -7   8 1708.58 160.309  10
  -2  -7   7-43.0859 63.2650  10
   2   7  -7-26.1110 55.1929   7
   2   7  -6 1060.08 129.868   7
  -2  -7   6 1002.81 137.433  10
   2   7  -5 1258.80 138.981   7
  -2  -7   5 1119.77 124.784  11
  -2  -7   5 1124.30 142.346  10
   2   7  -4 13606.9 416.774   7
  -2  -7   4 14507.6 427.290  11
  -2  -7   4 15320.5 478.799  10
   2   7  -4 14251.7 495.455  15
   2   7  -3 20334.1 505.882   7
   2   7  -3 20800.4 608.583  15
  -2  -7   3 21231.8 517.929  11
  -2  -7   3 21742.0 544.067  10
   2   7  -2 415.524 78.7079   7
   2   7  -2 271.189 97.3819  15
  -2  -7   2 140.862 66.2305  10
   2   7  -1 93.5262 46.7625   7
   2   7  -1 13.1770 54.1869  15
   2   7   0 9159.75 311.458   7
   2   7   0 9518.28 424.895  15
   2   7   1 4259.97 290.028  15
   2   7   1 6123.07 259.555   7
   2   7   2 25429.1 500.081   7
   2   7   2 25586.9 683.577  15
   2   7   3 2854.33 171.444   7
   2   7   3 2326.37 213.369  15
   2   7   4 56.3817 52.9919  15
   2   7   4 30.1272 34.9270   7
   2   7   5 41.1884 47.1938   9
   2   7   6 2683.27 212.761  12
   2   7   6 1942.07 167.879   9
   2   7   7 151.855 53.1236  17
   2   7   7 43.9242 50.6880  16
   2   7   7 243.921 90.9276  12
   2   7   8 228.450 67.7761  16
   2   7   8 256.969 90.4474  12
   2   7   9 3659.71 237.457  12
   2   7   9 3733.22 225.862  16
   2   7  10 357.684 90.2578  12
   2   7  10 393.612 79.6675  16
   2   7  11 2486.75 184.017  12
   2   7  11 2313.90 164.576  16
   2   7  12 2062.67 152.333  12
   2   7  12 1834.65 134.719  16
   2   7  13 118.041 51.6886  12
  -2  -8  10 1671.35 95.3182  17
   2   8  -9 119.365 52.7206  13
   2   8  -8 2714.88 194.818  13
  -2  -8   8 2717.38 171.926  10
   2   8  -7 555.625 109.400  13
  -2  -8   7 510.584 94.2588  10
  -2  -8   6-14.2330 47.0611  11
  -2  -8   6 30.1070 52.4126  10
   2   8  -5 11375.1 394.847   7
  -2  -8   5 11627.9 382.188  11
  -2  -8   5 11252.0 397.456  10
   2   8  -4 3501.62 218.127   7
  -2  -8   4 3525.79 225.897  10
  -2  -8   4 3705.76 225.996  11
   2   8  -3 800.061 110.205   7
  -2  -8   3 1053.09 133.194  11
  -2  -8   3 902.399 133.983  10
   2   8  -2 1249.88 132.449   7
  -2  -8   2 1681.69 166.793  11
   2   8  -2 1727.40 201.203  15
   2   8  -1 5256.49 257.045   7
   2   8  -1 4602.07 314.316  15
   2   8   0 2193.52 165.760   7
   2   8   0 2083.34 222.661  15
   2   8   1 1539.09 196.254  15
   2   8   1 1290.59 132.112   7
   2   8   2 4829.61 322.547  15
   2   8   2 4965.18 235.909   7
   2   8   3 367.232 81.2854   7
   2   8   3 402.761 111.284  15
   2   8   4 1013.86 120.459   7
   2   8   4 1108.30 158.065  15
   2   8   5 5751.75 294.570  12
   2   8   5 5556.45 316.236  15
   2   8   6 3805.97 243.275  12
   2   8   7 2129.78 190.112  12
   2   8   8 12255.6 419.975  12
   2   8   9 266.636 81.1085  12
   2   8  10 1914.14 163.289  12
   2   8  11 724.638 97.3685  12
   2   8  12 10.8443 42.9482  12
   2   9  -8 2038.48 133.285  13
   2   9  -7 141.672 66.3119  13
   2   9  -6 2333.71 186.553  13
  -2  -9   6 2128.34 145.942  10
   2   9  -5 57.4715 58.6242  13
  -2  -9   5 32.9138 41.0801  11
  -2  -9   5 37.8957 39.8297  10
  -2  -9   4 272.764 66.5513  10
  -2  -9   4 307.072 78.0575  11
  -2  -9   3 8536.36 332.713  11
   2   9  -2 8810.24 334.040   7
  -2  -9   2 8632.79 343.449  11
  -2  -9   1 253.424 83.3383  11
   2   9  -1 103.367 53.9207   7
   2   9   0 531.252 90.9375   7
  -2  -9   0 682.322 115.113  11
   2   9   1 703.323 98.1594   7
   2   9   2 138.616 54.9664   7
   2   9   3 3414.92 219.658  12
   2   9   3 3685.58 216.055   7
   2   9   4 6336.13 297.373  12
   2   9   5 1671.14 163.452  12
   2   9   6 1032.42 130.455  12
   2   9   7 22.3984 64.4840  12
   2   9   8 1265.48 132.997  12
   2   9   9 1236.81 126.799  12
   2   9  10 59.2675 49.9487  12
   2   9  11 81.9226 43.2881  12
   2  10  -6 753.645 85.3220  13
   2  10  -5 89.2673 53.2260  13
   2  10  -4 43.6325 50.8781  13
  -2 -10   4-22.2200 44.5175  11
   2  10  -3 1850.43 163.846  13
  -2 -10   3 2196.45 156.507  11
   2  10  -2 12.5883 56.1131  13
  -2 -10   2 19.8313 47.3241  11
   2  10  -1 2014.15 166.567  13
  -2 -10   1 2563.99 179.906  11
  -2 -10   0 1258.21 132.406  11
  -2 -10  -1 2110.75 168.626  11
  -2 -10  -2 3023.87 195.558  11
  -2 -10  -3 4193.50 224.258  11
   2  10   4 1636.93 138.061  12
  -2 -10  -4 1492.07 132.349  11
  -2 -10  -5 302.541 66.4869  11
   2  10   5 296.451 73.5164  12
   2  10   6 1316.76 125.001  12
  -2 -10  -6 1087.41 101.316  11
   2  10   7 115.490 56.4320  12
   2  10   8 13.1086 44.0216  18
   2  10   8 30.8077 44.8505  12
   2  10   9 539.129 72.3949  12
   2  10  10 776.498 71.2951  12
   2  11  -3 77.9185 42.2014  14
  -2 -11   2 24.4595 39.5822  11
  -2 -11   1 2668.17 150.581  11
  -2 -11   0 998.697 101.760  11
  -2 -11  -1 2004.87 136.872  11
  -2 -11  -2 2729.14 155.706  11
  -2 -11  -3 1570.20 117.098  11
  -2 -11  -4 2131.49 126.107  11
  -2 -11  -5 2510.26 123.424  11
   2  11   6 58.2112 46.5345  18
   2  11   7 96.7741 41.5271  18
  -3  10   7 854.020 87.8641  18
  -3  10   6 275.838 68.9117  18
  -3  10   5 306.883 74.5108  18
  -3  10   4 1978.80 164.606  18
  -3  10   3 243.582 75.9182  18
  -3  10   3 344.692 78.2617  14
  -3  10   2 107.458 62.9682  18
  -3  10   2 191.714 68.9877  14
  -3  10   1 183.118 71.3618  14
  -3  10   0 506.412 104.159  14
  -3  10  -1 790.095 117.040  14
  -3  10  -2 3803.09 216.871  14
  -3  10  -3 187.528 68.5419  14
  -3  10  -4 1288.36 105.455  14
  -3   9   9-6.10424 36.7030  18
  -3   9   8 405.943 81.9250  18
  -3   9   7 42.8547 60.1663  18
  -3   9   6 965.107 137.493  18
  -3   9   5-0.39173 68.2457  18
  -3   9   4 61.0929 72.0959  18
  -3   9   4 49.3655 58.3213  14
  -3   9   3 1546.13 178.869  18
  -3   9   3 1346.02 156.078  14
  -3   9   2 5546.45 316.313  14
  -3   9   2 5060.32 307.758  18
  -3   9   1 3198.80 242.410  18
  -3   9   1 4362.36 290.932  14
  -3   9   0 1492.20 186.405  14
  -3   9  -1 216.716 94.3659  14
  -3   9  -2-29.6103 71.0637  14
  -3   9  -3 1623.67 147.825  13
  -3   9  -3 1620.48 169.215  14
  -3   9  -4 2799.41 190.377  13
  -3   9  -4 2874.15 201.065  14
  -3   9  -5 132.965 59.3064  14
  -3   9  -5 210.997 67.2793  13
  -3   9  -6 630.475 90.1549  13
  -3   9  -7 18.8899 36.8021  13
  -3   8  10 100.177 51.3692  12
  -3   8  10 209.305 56.2011  18
  -3   8   9 1173.54 117.862  12
  -3   8   9 1274.60 133.605  18
  -3   8   8 1256.70 130.430  12
  -3   8   8 1365.81 156.583  18
  -3   8   7 62.6705 76.6472  18
  -3   8   7 51.8722 61.2273  12
  -3   8   6 2479.88 231.332  18
  -3   8   5 4497.81 311.280  18
  -3   8   4 3351.25 276.025  18
  -3   8   4 3150.72 232.613  14
  -3   8   3 1715.74 205.069  18
  -3   8   3 1889.66 198.545  14
  -3   8   2 905.896 156.247  18
  -3   8   2 1004.49 158.783  14
  -3   8   2 598.941 94.7533   7
  -3   8   1 5407.62 332.412  18
  -3   8   1 5584.39 341.695  14
  -3   8   1 5632.84 266.720   7
  -3   8   0 3622.27 213.821   7
  -3   8   0 3236.46 252.078  18
  -3   8   0 3855.50 290.944  14
  -3   8  -1 1495.16 138.513   7
  -3   8  -1 1658.52 200.945  14
  -3   8  -2 135.910 51.4428   7
  -3   8  -2 96.1759 67.6732  13
  -3   8  -2 78.3466 79.2265  14
  -3   8  -3 15452.2 512.315  13
  -3   8  -3 15334.3 539.293  14
  -3   8  -4 12036.9 457.590  14
  -3   8  -4 12106.2 455.229  13
  -3   8  -5 667.087 114.937  14
  -3   8  -5 783.654 130.650  13
  -3   8  -6-77.3817 71.5580  13
  -3   8  -6 68.4945 58.5701  14
  -3   8  -7 112.595 59.3201  13
  -3   8  -8 102.999 57.3421  13
  -3   8  -9 1000.95 93.3293  13
  -3   7  12 4118.54 166.813  12
  -3   7  11 775.993 95.6408  12
  -3   7  11 498.973 70.8233  18
  -3   7  10 566.194 102.038  12
  -3   7  10 455.559 90.9273  18
  -3   7   9 88.5928 72.4221  18
  -3   7   9 49.4990 66.1632  12
  -3   7   8 51.5030 72.6960  12
  -3   7   8 27.9930 70.1734  18
  -3   7   7 14222.9 469.848  12
  -3   7   7 14060.7 538.713  18
  -3   7   6 14415.3 478.258  12
  -3   7   6 13783.4 549.098  18
  -3   7   5 3446.38 292.756  18
  -3   7   4 1372.67 189.346  18
  -3   7   4 1302.66 161.552  14
  -3   7   3 992.885 162.395  18
  -3   7   3 973.320 152.068  14
  -3   7   2 4846.89 245.105   7
  -3   7   2 4739.41 321.330  18
  -3   7   2 4688.71 311.296  14
  -3   7   1 4689.02 233.847   7
  -3   7   1 4782.35 317.629  18
  -3   7   1 4717.27 317.592  14
  -3   7   0 3335.32 200.854   7
  -3   7   0 3437.04 264.000  18
  -3   7   0 3645.74 281.479  14
  -3   7  -1 2857.57 220.234  13
  -3   7  -1 3146.18 202.521   7
  -3   7  -1 3211.73 273.335  14
  -3   7  -2 22.5723 68.5731  13
  -3   7  -2 82.5811 102.285  14
  -3   7  -2 104.658 48.8767   7
  -3   7  -3 487.762 117.996  13
  -3   7  -3 385.535 80.4114   7
  -3   7  -3 590.676 128.296  14
  -3   7  -4 9468.54 427.504  13
  -3   7  -4 10046.8 378.247   7
  -3   7  -4 9631.61 426.092  14
  -3   7  -5 28133.5 741.106  13
  -3   7  -5 26413.1 603.202   7
  -3   7  -5 26477.1 666.111  14
  -3   7  -6 8092.14 391.582  13
  -3   7  -6 6549.67 315.798  14
  -3   7  -7 202.900 81.0395  13
  -3   7  -8 149.286 70.2339  13
  -3   7  -9 1674.87 146.411  13
  -3   7 -10 77.3908 47.3856  13
  -3   6  12 202.183 68.0380  12
  -3   6  11 4054.69 225.936  12
  -3   6  11 3296.20 190.247  18
  -3   6  10 36.0384 59.8791  12
  -3   6  10 202.405 77.8484  18
  -3   6   9 426.941 99.7083  12
  -3   6   9 281.610 98.7813  18
  -3   6   8 920.296 139.835  12
  -3   6   8 859.319 154.584  18
  -3   6   7 852.982 138.498  12
  -3   6   7 695.475 142.779  18
  -3   6   6 1301.56 163.114  12
  -3   6   6 1368.75 191.978  18
  -3   6   5 4893.32 282.220  12
  -3   6   5 4559.46 318.718  18
  -3   6   4 5437.57 593.317   4
  -3   6   4 5076.68 327.879  18
  -3   6   4 5070.44 288.647  14
  -3   6   3 1865.02 208.005  18
  -3   6   3 2303.69 162.041   7
  -3   6   2 8192.72 406.233  18
  -3   6   2 8674.19 308.547   7
  -3   6   1 19274.6 586.988  18
  -3   6   1 19610.4 435.181   7
  -3   6   1 20467.4 606.908  14
  -3   6   0 4147.34 217.775   7
   3  -6   0 4754.08 231.418  11
  -3   6   0 4555.12 247.416   5
  -3   6  -1 49710.9 868.587  13
  -3   6  -1 48966.3 788.344   5
  -3   6  -1 50315.6 725.094   7
  -3   6  -1 48353.9 947.962  14
  -3   6  -2 12610.5 376.098   7
  -3   6  -2 12869.4 472.953  13
  -3   6  -2 12282.6 489.500  14
  -3   6  -3 154.527 80.0422  13
  -3   6  -3 327.604 72.8560   7
  -3   6  -3 180.478 93.1576  14
  -3   6  -4 22351.7 650.528  13
  -3   6  -4 21280.4 523.086   7
  -3   6  -4 20682.7 596.568  14
  -3   6  -5 12574.1 492.892  13
  -3   6  -5 12323.4 409.624   7
  -3   6  -5 11545.4 440.712  14
  -3   6  -6 984.015 152.356  13
  -3   6  -6 1021.17 125.217   7
  -3   6  -6 1068.98 144.253  14
  -3   6  -7 688.279 131.793  13
  -3   6  -7 513.997 93.4061   7
  -3   6  -8 1448.52 167.395  13
  -3   6  -9 619.057 104.996  13
  -3   6 -10 1082.52 120.859  13
  -3   6 -11 3994.33 179.075  13
  -3   5  13-10.1354 50.1185  12
  -3   5  12 1688.24 148.760  12
  -3   5  12 1441.42 105.900   8
  -3   5  11 10187.4 381.479  12
  -3   5  11 8739.54 281.475   8
  -3   5  10 121.949 51.7248   8
  -3   5  10 110.718 77.0657  12
  -3   5  10 50.6055 69.4686  18
  -3   5   9 6419.23 332.217  12
  -3   5   9 5681.38 334.997  18
  -3   5   8 706.791 127.401  12
  -3   5   8 661.994 139.386  18
  -3   5   7 2594.08 217.627  12
  -3   5   7 2529.90 238.220  18
  -3   5   6 8285.64 775.633   4
  -3   5   6 7673.55 348.598  12
  -3   5   6 8060.37 409.374  18
  -3   5   5 46330.4 1706.13   4
  -3   5   5 45055.2 799.696  12
  -3   5   5 45879.8 937.423  18
  -3   5   4 65.4067 66.4096  12
  -3   5   4 88.6665 81.4372  18
  -3   5   3 5845.73 322.956  18
  -3   5   3 6100.07 232.290   7
  -3   5   2 645.961 78.0495   7
  -3   5   1 18064.4 374.046   7
  -3   5   1 17613.9 451.130   5
  -3   5   0 27151.8 567.394   5
  -3   5   0 27803.6 477.872   7
  -3   5  -1 4086.71 188.583   7
  -3   5  -1 3987.14 210.001   5
  -3   5  -2 3442.41 176.775   7
  -3   5  -2 3245.22 182.377   5
  -3   5  -3 21351.1 459.651   7
  -3   5  -3 21231.5 521.738   6
  -3   5  -3 21871.8 488.811   5
  -3   5  -3 20304.7 560.717  14
  -3   5  -4 5089.02 299.458  13
  -3   5  -4 5036.70 241.481   7
  -3   5  -4 4964.94 267.390   6
  -3   5  -4 5045.47 244.601   5
  -3   5  -4 4728.00 272.873  14
  -3   5  -5 910.442 142.961  13
  -3   5  -5 902.941 110.724   7
  -3   5  -5 953.312 133.197   6
  -3   5  -5 1000.67 137.213  14
  -3   5  -5 902.730 109.368   5
  -3   5  -6 44789.1 914.507  13
  -3   5  -6 43615.8 786.578   7
  -3   5  -6 46421.3 849.861   6
  -3   5  -7 11346.5 458.717  13
  -3   5  -7 11453.3 436.716   6
  -3   5  -8 2968.30 236.635  13
  -3   5  -8 3001.67 227.209   6
  -3   5  -9 1985.23 185.650  13
  -3   5  -9 1940.06 181.372   6
  -3   5 -10 253.411 79.5454  13
   3  -5  10 321.423 63.1334  17
  -3   5 -11 22.1230 45.6561  13
   3  -5  11 72.3149 34.5904  17
   3  -5  12 2779.92 124.936  17
  -3   4  13 520.056 86.6127  12
  -3   4  13 491.324 65.9998   8
  -3   4  12 7145.66 310.160  12
  -3   4  12 6272.93 241.714   8
  -3   4  11 3503.74 236.995  12
  -3   4  11 3442.54 195.466   8
  -3   4  10 1664.62 182.146  12
  -3   4  10 1418.14 168.622  18
  -3   4  10 1363.66 132.679   8
  -3   4   9 354.901 80.8088   8
  -3   4   9 439.894 112.793  12
  -3   4   9 294.612 103.049  18
  -3   4   8 6776.73 340.487  12
  -3   4   8 6447.42 360.613  18
  -3   4   8 6456.30 276.590   8
  -3   4   7 7042.11 336.725  12
  -3   4   7 6881.53 367.159  18
  -3   4   7 7411.23 734.002   4
  -3   4   6 5647.36 294.218  12
  -3   4   6 5634.09 327.581  18
  -3   4   6 5902.82 626.262   4
  -3   4   5 17231.5 972.505   4
  -3   4   5 18318.5 561.431  18
  -3   4   4 6447.83 564.038   4
  -3   4   2 2688.48 141.470   7
  -3   4   2 3049.41 182.038   5
  -3   4   1 260.398 62.9030   5
  -3   4   1 489.922 58.7902   7
  -3   4   0 38229.1 585.646   5
  -3   4   0 41286.6 521.390   7
  -3   4  -1 723.507 86.3805   5
  -3   4  -1 832.015 79.7921   7
  -3   4  -1 717.194 85.9474   6
  -3   4  -2 36440.3 516.118   7
  -3   4  -2 36911.6 588.427   5
  -3   4  -3 34625.4 531.906   7
  -3   4  -3 33983.6 608.424   6
  -3   4  -4 382.757 76.5055   6
  -3   4  -5 173.329 78.3533  13
  -3   4  -5 105.687 54.2173   6
  -3   4  -6 15505.2 503.517  13
  -3   4  -6 15863.8 486.342   6
  -3   4  -7 207.871 81.6658  13
  -3   4  -7 190.002 71.1358   6
  -3   4  -8 21260.6 605.939  13
  -3   4  -8 22128.0 611.308   6
   3  -4   8 21742.6 488.778  17
  -3   4  -9 7410.42 346.741  13
  -3   4  -9 7711.37 365.547   6
   3  -4   9 7630.51 295.804  17
  -3   4 -10 2012.86 174.584  13
   3  -4  10 2178.44 157.327  17
  -3   4 -10 2171.60 191.047   6
   3  -4  11 3683.95 191.549  17
  -3   4 -11 3605.17 210.225  13
   3  -4  12 624.368 75.2571  17
   3  -4  13 187.292 41.4330  17
  -3   3  14 909.451 76.8399   8
  -3   3  13 1170.62 104.118   8
  -3   3  12 28.6868 44.5836   8
  -3   3  12-0.93938 59.7870  12
  -3   3  11 4314.02 266.261  12
  -3   3  11 3904.28 218.915   8
  -3   3  10 46228.5 874.509  12
  -3   3  10 45315.1 863.803  18
  -3   3  10 45007.7 751.522   8
  -3   3   9 10874.7 431.924  12
  -3   3   9 10819.0 441.996  18
  -3   3   9 10874.4 366.554   8
  -3   3   8 1602.57 145.141   8
  -3   3   8 1651.85 179.244  12
  -3   3   8 1479.67 181.723  18
  -3   3   7 4504.90 221.250   8
  -3   3   7 4302.13 256.776  12
  -3   3   7 4240.30 284.061  18
  -3   3   7 4639.03 560.354   4
  -3   3   6 2885.83 431.770   4
  -3   3   5 11817.3 763.499   4
  -3   3   4 21222.6 939.641   4
  -3   3   3 568.849 83.4859   5
  -3   3   2 107821. 740.495   7
  -3   3   2 110146. 995.782   5
  -3   3   1 31503.5 384.334   7
  -3   3   1 30514.9 486.800   5
  -3   3   0 25932.0 446.815   5
  -3   3   0 26411.3 350.060   7
  -3   3  -1 70410.5 584.811   7
  -3   3  -1 72038.1 758.944   6
  -3   3  -2 23992.7 368.492   7
  -3   3  -2 29454.6 498.310   6
   3  -3   3 2652.34 248.735   2
  -3   3  -3 2366.48 152.598   6
   3  -3   4 7033.89 453.659   2
   3  -3   5 12109.4 656.548   2
   3  -3   6 8726.99 596.311   2
  -3   3  -7 16498.7 498.841  13
   3  -3   7 16924.9 896.664   2
  -3   3  -8 55569.0 922.709  13
   3  -3   8 57296.8 794.468  17
  -3   3  -9 264.681 87.8814  13
   3  -3   9 172.307 65.9183  17
   3  -3  10 17281.3 452.506  17
  -3   3 -10 17114.2 498.440  13
  -3   3 -11 303.639 86.3978   6
   3  -3  11 331.073 71.2264  17
   3  -3  12 167.901 49.6135  17
   3  -3  13 172.627 46.7633  17
   3  -3  14 2546.01 119.684  17
  -3   2  14 2305.58 126.619   8
  -3   2  13 1737.56 131.291   8
  -3   2  12 1088.07 138.383  12
  -3   2  12 1183.82 123.616   8
  -3   2  11 12578.4 449.482  12
  -3   2  11 12737.8 400.035   8
  -3   2  10 18003.3 476.974   8
  -3   2  10 18319.3 546.270  12
  -3   2   9 7879.53 313.747   8
  -3   2   9 8273.74 369.147  12
  -3   2   9 8123.63 378.286  18
  -3   2   9 8126.91 801.304   4
  -3   2   8 35155.4 630.515   8
  -3   2   8 34814.6 722.959  12
  -3   2   8 38719.7 1681.93   4
  -3   2   8 37529.2 789.904  18
  -3   2   7 10410.8 326.966   8
  -3   2   7 10316.3 380.538  12
  -3   2   7 10601.8 827.371   4
  -3   2   6 3632.52 446.040   4
  -3   2   5 6197.11 546.731   4
  -3   2   4 25087.4 970.603   4
  -3   2   3 2393.60 277.827   4
  -3   2   3 2221.71 135.194   5
  -3   2   2 373.593 61.8498   5
  -3   2   1 2300.54 87.0864   7
  -3   2   1 2295.34 125.095   5
  -3   2   0 2727.57 130.175   6
  -3   2   0 2752.94 91.8800   7
   3  -2   0 2929.08 168.140   2
  -3   2  -1 10101.1 180.449   7
  -3   2  -1 9479.75 242.640   6
   3  -2   1 10334.3 371.795   2
  -3   2  -2 13612.9 229.160   7
   3  -2   2 14417.9 503.272   2
  -3   2  -2 13666.6 311.885   6
   3  -2   3 79882.5 1333.11   2
   3  -2   4 171647. 2151.97   2
   3  -2   5 5219.95 413.756   2
   3  -2   6 4744.42 438.254   2
   3  -2   7 17197.5 898.844   2
  -3   2  -8 105.999 60.8905  13
   3  -2   8 123.169 127.052   2
   3  -2   8 40.0690 44.3461  17
   3  -2   8-147.666 119.470   1
   3  -2   9 31669.2 611.031  17
  -3   2  -9 30254.0 641.723  13
   3  -2  10 7264.24 299.250  17
   3  -2  11 2860.45 190.949  17
   3  -2  12 45.6388 42.9026  17
   3  -2  13 364.837 65.2030  17
   3  -2  14 602.257 70.2241  17
   3  -2  15 1867.77 92.5086  17
  -3   1  14 1082.80 92.0009   8
  -3   1  13 1725.85 134.068   8
  -3   1  12 9254.68 326.009   8
  -3   1  11 4366.03 237.026   8
  -3   1  11 4382.51 266.825  12
  -3   1  10 233.320 74.8185   8
  -3   1  10 231.976 92.2756  12
  -3   1   9 18380.7 472.197   8
  -3   1   9 18881.9 542.766  12
  -3   1   8 20685.3 480.645   8
  -3   1   8 20304.4 542.105  12
  -3   1   8 20988.2 569.995  18
  -3   1   8 21483.7 1198.68   4
  -3   1   7 1148.14 280.736   4
  -3   1   6 20654.0 1017.75   4
  -3   1   5-86.9336 96.6172   4
   3  -1  -5 16.7619 49.7516   3
   3  -1  -4 11828.7 481.704   3
  -3   1   4 13397.0 703.510   4
  -3   1   3 104078. 1673.40   4
   3  -1  -3 104458. 1294.34   3
  -3   1   3 104159. 825.392   5
  -3   1   2 151744. 949.910   5
   3  -1  -2 149351. 1486.08   3
   3  -1  -1 27127.2 608.211   3
  -3   1   1 27374.5 392.703   5
  -3   1   0 102212. 680.325   6
   3  -1   0 99285.0 1199.88   2
   3  -1   1 3854.74 245.797   2
  -3   1  -1 4127.24 146.719   6
   3  -1   2 166620. 1753.22   2
   3  -1   3 46025.6 1030.06   2
   3  -1   4 141.483 79.9559   2
   3  -1   5 1891.82 252.809   2
   3  -1   6 2290.94 300.628   2
   3  -1   7 5339.99 486.811   2
   3  -1   8 903.199 236.142   2
   3  -1   8 1513.64 129.701  17
   3  -1   8 1324.07 269.950   1
   3  -1   9 70606.4 2059.72   2
   3  -1   9 66396.7 878.791  17
   3  -1   9 71531.6 2011.44   1
   3  -1  10 39908.4 702.635  17
   3  -1  11 750.436 106.296  17
   3  -1  12 2111.93 162.801  17
   3  -1  13 3507.47 191.850  17
   3  -1  14 76.0205 38.8028  17
   3  -1  15 6118.40 185.059  17
  -3   0  14 2341.98 127.078   8
  -3   0  13 7647.66 266.597   8
  -3   0  12 2392.95 168.707   8
  -3   0  11 5288.31 258.543   8
  -3   0  10 1047.31 136.184   8
  -3   0   9 30930.3 608.524   8
  -3   0   9 31139.8 688.915  12
  -3   0   8 1075.84 116.622   8
  -3   0   8 845.227 122.753  12
  -3   0   7 51982.8 1682.02   4
   3   0  -7 45705.6 1339.77   3
   3   0  -6 74854.4 1587.97   3
  -3   0   6 76226.8 1864.33   4
   3   0  -5 13369.6 623.317   3
  -3   0   5 13017.0 709.032   4
   3   0  -4 32851.1 908.086   3
  -3   0   4 24874.8 911.589   4
   3   0  -3 25502.4 724.001   3
  -3   0   3 23848.9 359.857   5
  -3   0   3 25920.1 798.950   4
  -3   0   2 16318.3 561.038   4
  -3   0   2 15667.9 287.043   5
  -3   0   1 150815. 1469.87   4
  -3   0   1 153051. 826.800   5
   3   0  -1 150779. 1595.02   3
   3   0   0 105374. 1319.70   3
  -3   0   0 105402. 582.715   6
   3   0   1 41868.9 897.773   2
   3   0   2 85991.2 1315.65   2
   3   0   3 36311.9 919.534   2
   3   0   4 50190.3 1171.87   2
   3   0   5 155259. 2242.99   2
   3   0   6 5582.18 468.762   2
   3   0   7 8081.36 585.121   1
   3   0   7 7532.59 595.531   2
   3   0   8 5526.71 542.055   2
   3   0   8 7306.09 590.830   1
   3   0   9 874.299 241.526   2
   3   0   9 941.109 233.242   1
   3   0   9 1087.71 119.232  17
   3   0  10 34876.1 1511.57   2
   3   0  10 33959.3 1385.85   1
   3   0  10 33491.9 645.622  17
   3   0  11 26727.1 580.773  17
   3   0  12 378.148 81.8592  17
   3   0  12 235.352 63.4131   9
   3   0  13 417.923 79.4715  17
   3   0  14 460.205 74.3273  17
   3   0  15 734.713 73.8563  17
  -3  -1  14 3507.75 142.590   8
  -3  -1  13 2521.89 150.611   8
  -3  -1  12-20.9711 49.3988   8
  -3  -1  11 3713.42 215.602   8
  -3  -1  10 1106.51 124.852   8
  -3  -1   9 4266.23 231.809   8
   3   1  -9 4026.38 505.665   3
   3   1  -8 3534.96 436.283   3
   3   1  -7 42308.6 1378.86   3
   3   1  -6 7008.16 531.656   3
   3   1  -5 83719.4 1665.15   3
   3   1  -4 11001.6 578.548   3
  -3  -1   4 9688.91 527.540   4
   3   1  -3 1555.59 202.831   3
  -3  -1   3 1360.03 183.717   4
   3   1  -2 6613.56 377.174   3
  -3  -1   2 7433.55 177.206   5
  -3  -1   2 6541.82 334.125   4
  -3  -1   1 147824. 724.134   5
  -3  -1   1 147130. 1259.18   4
   3   1   0 26802.2 706.368   3
  -3  -1   0 26114.5 393.054   4
   3   1   1 162687. 1734.10   3
   3   1   2 616.414 129.467   2
   3   1   3 2676.40 259.239   2
   3   1   4 37874.0 1021.05   2
   3   1   5 23425.0 758.896   1
   3   1   5 22101.4 847.338   2
   3   1   6 619.824 141.488   1
   3   1   6 352.389 132.405   2
   3   1   7 21946.4 893.146   1
   3   1   7 21245.6 967.888   2
   3   1   8 23295.8 1015.55   1
   3   1   8 23108.2 1085.72   2
   3   1   9 4714.23 471.106   1
   3   1   9 4428.54 227.854  17
   3   1   9 3934.36 480.390   2
   3   1  10 58720.7 848.589  17
   3   1  10 58552.2 770.044   8
   3   1  11 28222.2 603.339  17
   3   1  11 28948.7 596.144   9
   3   1  12 137.256 58.5546  17
   3   1  13 373.145 75.8819  17
   3   1  14-1.99906 34.2863  17
   3   1  15 59.3953 31.6437  17
  -3  -2  13 1014.59 91.5002   8
  -3  -2  12 15258.0 382.236   8
  -3  -2  11 14794.2 408.117   8
  -3  -2  11 14367.8 385.203  17
  -3  -2  10 106.570 59.2645   8
  -3  -2   9 341.968 77.8228   8
  -3  -2   9 145.709 61.0666  10
  -3  -2   8 9744.20 339.469  10
   3   2  -8 10585.5 790.654   3
  -3  -2   7 246.535 63.7925  10
   3   2  -7 125.267 112.515   3
   3   2  -6 51442.6 1515.65   3
   3   2  -5 53146.5 1432.19   3
   3   2  -4 736.123 176.283   3
   3   2  -3 47860.4 1165.02   3
   3   2  -2 10209.7 509.761   3
   3   2  -1 34467.4 881.225   3
   3   2   0 64216.6 1164.28   3
   3   2   1 97050.2 1445.18   3
   3   2   2 5710.91 357.756   3
   3   2   2 6507.94 454.658   2
   3   2   3 56.2635 73.6187   2
   3   2   3 484.964 76.1620   1
   3   2   4 22098.9 816.945   2
   3   2   4 25180.0 641.870   1
   3   2   5 8702.20 549.357   2
   3   2   5 9750.43 451.348   1
   3   2   6 101673. 1631.31   1
   3   2   6 101701. 1993.07   2
   3   2   7 8447.03 624.804   2
   3   2   8 931.089 226.242   2
   3   2   9 21258.1 501.020  17
   3   2   9 21012.5 1106.46   2
   3   2   9 21308.8 509.162   9
   3   2   9 21175.5 472.813   8
   3   2  10 1965.93 354.270   2
   3   2  10 2205.67 172.479  17
   3   2  10 2181.54 164.174   9
   3   2  11 4992.90 256.803  17
   3   2  12 26229.3 573.391  17
   3   2  13 1365.21 128.527  17
   3   2  14 2227.52 145.875  17
   3   2  15-27.5427 31.4028  17
  -3  -3  13 3330.76 134.448   8
  -3  -3  12 7918.50 256.307  17
  -3  -3  12 8076.28 257.298   8
  -3  -3  11 285.919 68.0285   8
  -3  -3  11 330.523 71.2227  17
  -3  -3  11 172.603 58.5774  10
  -3  -3  10 5426.62 251.838   8
  -3  -3  10 5864.88 269.619  10
  -3  -3   9 3102.33 195.726   8
  -3  -3   9 2941.51 201.291  10
  -3  -3   8 723.225 108.842  10
  -3  -3   7 3245.50 204.741  10
   3   3  -7 3683.95 480.957   3
  -3  -3   6 71762.9 927.799  10
   3   3  -6 75130.2 1991.23   3
   3   3  -5 26147.8 1121.55   3
   3   3  -4 39826.4 1274.82   3
   3   3  -3 61594.7 1449.42   3
   3   3  -2 87920.1 1604.99   3
   3   3  -1 13402.0 601.903   3
   3   3   0 43880.7 1031.32   3
   3   3   1 89974.8 1496.69   3
   3   3   2 35388.0 919.979   3
   3   3   3 57845.7 1350.61   2
   3   3   4 24525.1 919.112   2
   3   3   5 20862.6 860.564   2
   3   3   6 38348.9 1249.05   2
   3   3   7 13042.9 788.680   2
   3   3   8 18256.6 979.692   2
   3   3   8 13350.8 387.123  17
   3   3   9 1665.68 142.869   9
   3   3   9 1763.85 333.878   2
   3   3   9 1969.01 158.763  17
   3   3  10 418.783 174.412   2
   3   3  10 478.072 88.2536  17
   3   3  10 395.896 77.0915   9
   3   3  11 6667.40 294.022  17
   3   3  12 8824.14 331.117  17
   3   3  13 71.7555 49.7059  17
   3   3  14 5584.71 220.811  17
   3   3  15 1608.97 105.231  16
   3   3  15 1618.87 99.2552  17
  -3  -4  12 68.3095 36.0088  17
  -3  -4  11 9589.02 279.448   8
  -3  -4  11 9493.32 309.627  17
  -3  -4  11 9543.43 310.766  10
  -3  -4  10 18299.9 423.971   8
  -3  -4  10 17419.1 464.088  10
  -3  -4   9 575.919 89.4500   8
  -3  -4   9 507.063 95.4516  10
  -3  -4   8 2595.88 197.897  10
   3   4  -7 10.6970 96.5401   3
  -3  -4   7 0.16157 56.5929  10
  -3  -4   6 694.689 110.834  10
   3   4  -6 450.709 199.950   3
   3   4  -5 27447.7 1201.65   3
  -3  -4   5 25582.6 570.363  10
   3   4  -4 104622. 2174.05   3
   3   4  -3 36686.1 1204.76   3
   3   4  -2 434.177 133.601   3
   3   4  -1 1351.54 88.3869   7
   3   4  -1 1425.94 218.141   3
   3   4   0 3054.72 120.195   7
   3   4   0 3310.54 313.937   3
   3   4   1 61605.9 520.808   7
   3   4   1 67878.5 1388.36   3
   3   4   2 7776.55 463.275   3
   3   4   2 7001.21 170.843   7
   3   4   3 9287.67 205.996   7
   3   4   3 10807.7 627.237   2
   3   4   4 34938.6 1127.30   2
   3   4   5 99.3357 95.4183   2
   3   4   6 9285.77 635.793   2
   3   4   7 17944.1 930.978   2
   3   4   8 14006.8 869.373   2
   3   4   8 14298.0 424.133   9
   3   4   8 14411.0 408.449  17
   3   4   9 263.003 67.8387  17
   3   4   9 236.580 79.0844  12
   3   4   9 279.170 65.3578   9
   3   4   9 331.769 155.967   2
   3   4  10 501.554 88.0054  17
   3   4  10 500.752 94.9186  12
   3   4  11 8160.03 322.506  17
   3   4  12 1144.63 122.522  17
   3   4  13 5538.51 242.857  16
   3   4  13 5410.64 233.249  17
   3   4  14 5419.56 216.394  16
   3   4  14 5498.81 202.573  17
   3   4  15 345.868 45.7665  17
   3   4  15 348.761 49.8343  16
  -3  -5  12 291.210 48.0962  17
  -3  -5  11 3345.91 176.150  17
  -3  -5  11 3144.28 171.242  10
  -3  -5  10 1176.44 125.979  10
  -3  -5   9 5951.74 288.803  10
  -3  -5   8 4744.54 270.682  10
  -3  -5   7 2908.49 216.412  10
  -3  -5   6 6968.16 325.142  10
  -3  -5   5 42148.0 770.424  10
   3   5  -5 43016.4 1570.91   3
  -3  -5   4 55869.5 859.143  10
   3   5  -4 59751.1 1765.68   3
   3   5  -3 12275.1 339.025   7
   3   5  -3 13014.4 778.304   3
   3   5  -2 45463.5 600.079   7
   3   5  -2 49858.5 1435.19   3
   3   5  -1 59.0271 32.4233   7
   3   5  -1 11.9953 63.1079   3
   3   5   0 396.991 55.0890   7
   3   5   0 469.514 135.200   3
   3   5   1 20393.4 345.481   7
   3   5   1 22258.3 859.754   3
   3   5   2 20318.8 331.265   7
   3   5   2 23099.5 848.134   3
   3   5   3 5381.57 472.417   2
   3   5   3 4767.02 168.851   7
   3   5   4 144.710 91.4128   2
   3   5   5 52.6642 65.6017   2
   3   5   6 3094.02 380.575   2
   3   5   6 3453.86 208.625   9
   3   5   6 3328.52 189.992  17
   3   5   7 6938.88 281.782  16
   3   5   7 6505.95 574.769   2
   3   5   7 7185.51 285.147  17
   3   5   7 7035.63 300.904   9
   3   5   8 579.760 92.1296  16
   3   5   8 579.520 103.696  12
   3   5   8 676.672 97.6328   9
   3   5   8 489.052 85.8870  17
   3   5   8 309.316 136.591   2
   3   5   9 5145.39 267.630  12
   3   5   9 5062.36 252.172  17
   3   5   9 5068.30 256.108  16
   3   5   9 5202.51 255.790   9
   3   5  10 5194.36 268.977  12
   3   5  10 5262.76 255.395  17
   3   5  10 5056.64 261.156  16
   3   5  11 17.8568 51.9278  12
   3   5  11 116.998 52.8393  17
   3   5  11 56.1767 48.2028  16
   3   5  12 2355.37 167.170  12
   3   5  12 2241.65 164.746  16
   3   5  12 2348.52 158.101  17
   3   5  13 4698.78 214.777  16
   3   5  13 4584.15 196.499  17
   3   5  14-32.6697 28.8587  17
   3   5  14-6.51167 29.9929  16
   3   5  15 2786.71 112.350  16
  -3  -6  11 372.776 58.7667  10
  -3  -6  11 343.301 56.5330  17
  -3  -6  10 1603.37 135.436  10
  -3  -6   9 13316.0 412.056  10
  -3  -6   8 1788.61 165.686  10
  -3  -6   7 8141.55 361.052  10
   3   6  -6 6963.58 307.391   7
  -3  -6   6 7034.75 331.713  10
   3   6  -5 15.0832 54.1888   7
  -3  -6   5 125.900 78.7254  10
   3   6  -4 13595.6 395.880   7
  -3  -6   4 14327.2 458.470  10
   3   6  -4 14198.8 904.664   3
   3   6  -4 14698.8 476.249  15
   3   6  -3 24904.8 495.198   7
  -3  -6   3 27351.5 606.924  10
   3   6  -3 26621.4 1172.03   3
   3   6  -3 26611.7 644.725  15
   3   6  -2 7299.17 264.065   7
  -3  -6   2 7428.14 309.153  10
   3   6  -2 7020.26 335.006  15
   3   6  -1 757.882 109.555   7
   3   6  -1 248.823 80.8250  15
   3   6   0 11643.4 309.307   7
   3   6   0 10439.8 401.532  15
   3   6   1 82.8226 55.8018  15
   3   6   1 179.486 45.9743   7
   3   6   1 18.8901 34.7232   9
   3   6   1 101.825 77.0340   3
   3   6   2 862.012 81.5434   7
   3   6   2 880.150 112.063   9
   3   6   3 33348.9 497.315   7
   3   6   3 32118.5 647.862   9
   3   6   3 33623.9 704.218  15
   3   6   4 17420.7 904.645   2
   3   6   4 17378.3 478.236   9
   3   6   4 16480.2 357.309   7
   3   6   4 16469.1 407.208  17
   3   6   4 17803.1 509.717  15
   3   6   5 5374.00 493.799   2
   3   6   5 5511.41 240.272  17
   3   6   5 5696.17 246.793  16
   3   6   5 5399.15 271.452   9
   3   6   5 5641.13 288.170  15
   3   6   6 3761.95 438.335   2
   3   6   6 3795.59 209.431  17
   3   6   6 3569.12 201.865  16
   3   6   6 3418.75 217.810   9
   3   6   7 493.155 84.6984  16
   3   6   7 366.510 77.8651   9
   3   6   7 441.305 81.4914  17
   3   6   8 8304.12 344.329  12
   3   6   8 8258.72 312.761  17
   3   6   8 8618.07 328.517  16
   3   6   8 8121.19 326.316   9
   3   6   9 13506.7 438.194  12
   3   6   9 13242.7 410.563  16
   3   6   9 12442.6 382.250  17
   3   6  10 240.525 65.4133  17
   3   6  10 262.060 69.6838  16
   3   6  10 171.809 71.8429  12
   3   6  11-2.96514 62.7780  12
   3   6  11 51.0103 43.7729  17
   3   6  11 97.9630 48.8047  16
   3   6  12 1624.21 140.877  12
   3   6  12 1588.39 117.394  17
   3   6  12 1435.69 124.192  16
   3   6  13 0.74476 23.6582  17
   3   6  13-17.3684 30.6363  16
   3   6  14 337.218 48.0410  16
  -3  -7  10 1680.80 116.482  10
   3   7  -9 818.407 107.410  13
  -3  -7   9 790.486 100.276  10
  -3  -7   8 4944.31 253.278  10
  -3  -7   7 8563.12 351.886  10
  -3  -7   6 1224.40 145.040  10
  -3  -7   5 3510.77 236.132  10
  -3  -7   4 513.921 90.4516  11
   3   7  -4 518.081 89.1596   7
  -3  -7   4 492.789 100.647  10
   3   7  -4 400.861 101.433  15
   3   7  -3 27315.5 552.487   7
  -3  -7   3 28258.3 631.321  10
   3   7  -3 28408.7 712.443  15
   3   7  -2 1668.65 141.787   7
  -3  -7   2 1948.37 177.764  10
   3   7  -2 1958.59 201.402  15
   3   7  -2 2270.80 344.389   3
   3   7  -1 42359.0 657.618   7
  -3  -7   1 42916.8 723.486  10
   3   7  -1 42372.4 882.127  15
   3   7  -1 43916.8 1462.35   3
   3   7   0 3322.39 254.477  15
   3   7   0 3629.74 191.386   7
   3   7   1 1456.83 130.670   7
   3   7   1 1340.47 175.406  15
   3   7   2 8142.47 387.186  15
   3   7   2 8123.58 267.372   7
   3   7   2 8639.12 680.158   2
   3   7   3 5497.28 290.449   9
   3   7   3 5638.77 319.405  15
   3   7   3 6041.33 236.470   7
   3   7   4 5015.24 237.494   7
   3   7   4 5673.95 337.123  15
   3   7   5 6383.28 326.535  15
   3   7   5 6024.94 302.212   9
   3   7   6 10672.3 343.125  17
   3   7   6 10460.8 402.157   9
   3   7   7 557.864 85.4985  17
   3   7   7 458.394 89.8275   9
   3   7   7 480.824 99.8466  12
   3   7   8 554.806 93.8931  16
   3   7   8 595.539 115.695  12
   3   7   8 599.061 88.5183  17
   3   7   8 482.916 88.3140   9
   3   7   9 1604.54 159.895  12
   3   7   9 1517.65 129.854  17
   3   7   9 1659.30 148.475  16
   3   7  10 3479.80 218.558  12
   3   7  10 2977.84 169.022  17
   3   7  10 3431.62 200.648  16
   3   7  11 4643.11 189.615  17
   3   7  11 4770.69 220.005  16
   3   7  12 47.5448 50.7146  12
   3   7  13 278.964 53.5379  12
   3   8  -9 109.697 45.7318  13
   3   8  -8 6568.87 270.427  13
  -3  -8   8 6934.13 252.217  10
  -3  -8   7 671.196 98.4638  10
  -3  -8   6 998.675 122.404  10
  -3  -8   5 386.056 85.6915  10
  -3  -8   4 1796.14 152.403  11
  -3  -8   4 1894.74 168.878  10
  -3  -8   3 11.2378 58.8743  11
  -3  -8   3 144.974 69.1475  10
   3   8  -3 193.449 80.4199  15
   3   8  -2 6782.78 370.305  15
  -3  -8   2 7279.35 317.061  11
  -3  -8   2 7262.43 308.909  10
   3   8  -1 5158.27 331.577  15
   3   8   0 788.013 143.657  15
   3   8   1 6100.04 251.442   7
   3   8   1 6392.05 366.873  15
   3   8   2 73.2293 43.9006   7
   3   8   2 138.723 81.6851  15
   3   8   3 526.334 79.2711   7
   3   8   3 648.951 130.142  15
   3   8   4 7494.60 382.486  15
   3   8   5 10603.9 431.275  15
   3   8   6 2222.70 189.526  12
   3   8   6 1918.44 180.929  15
   3   8   7 4425.81 254.877  12
   3   8   8 251.889 77.6914  12
   3   8   9-2.61284 62.2173  12
   3   8  10 1774.58 149.533  12
   3   8  11 416.065 77.1047  12
   3   8  12 104.175 45.3250  12
   3   9  -7 514.491 81.7192  13
  -3  -9   7 525.625 66.8747  10
   3   9  -6 6228.97 273.757  13
  -3  -9   6 5947.41 224.364  10
  -3  -9   5 1565.41 126.336  10
  -3  -9   4 35.8478 44.8184  10
  -3  -9   4 31.1624 42.6979  11
  -3  -9   3 247.646 70.6057  11
  -3  -9   2 4822.13 248.039  11
  -3  -9   1 322.741 79.6010  11
   3   9  -1 161.235 91.6507  15
   3   9   0 12434.0 499.301  15
   3   9   1 1900.10 206.008  15
   3   9   2 1829.57 196.218  15
   3   9   3 26.1303 63.2136  15
   3   9   4 545.675 128.044  12
   3   9   4 365.900 99.3954  15
   3   9   5 19.8075 55.7287  12
   3   9   5 94.4924 69.3703  15
   3   9   6 269.272 83.9798  12
   3   9   7 201.969 76.7687  12
   3   9   8 58.7153 56.8810  12
   3   9   9 155.355 61.5707  12
   3   9  10 972.172 101.534  12
   3   9  11 244.394 54.3905  12
   3  10  -5 195.529 59.4008  13
   3  10  -4 662.044 94.7615  13
  -3 -10   4 765.033 76.6863  11
   3  10  -3 420.014 82.7937  13
  -3 -10   3 205.230 55.4247  11
  -3 -10   2 497.989 85.1997  11
  -3 -10   1 2929.84 180.692  11
  -3 -10   0 5905.47 257.980  11
  -3 -10  -1 856.894 111.265  11
  -3 -10  -2 263.215 74.9715  11
   3  10   3 1208.04 117.749  12
   3  10   4 3710.88 197.806  12
   3  10   5 1023.97 112.334  12
   3  10   6 2227.30 151.647  12
   3  10   7 740.317 88.5311  12
  -3 -10  -7 746.704 77.2502  11
   3  10   8 268.742 57.9971  18
   3  10   8 305.496 65.9320  12
   3  10   9 326.165 56.9016  12
  -3 -11   2 8.26925 28.8049  11
  -3 -11   1 36.6594 34.8385  11
  -3 -11   0 428.352 67.9346  11
  -3 -11  -1 1091.43 97.3671  11
  -3 -11  -2 4576.59 189.076  11
  -3 -11  -3 285.572 58.1366  11
  -3 -11  -4 109.037 43.6283  11
  -3 -11  -5 533.778 61.3286  11
  -4  10   2 1041.92 97.7814  14
  -4  10   1 1856.69 135.534  14
  -4  10   0 198.348 64.1279  14
  -4  10  -1 16.2851 47.6777  14
  -4  10  -2 51.3910 41.3932  14
  -4   9   7 60.7271 49.0775  18
  -4   9   6 716.962 102.614  18
  -4   9   5 1803.40 160.005  18
  -4   9   4 666.611 110.105  18
  -4   9   3 153.489 76.7114  18
  -4   9   3 85.4475 62.3697  14
  -4   9   2 175.506 77.9687  18
  -4   9   2 177.587 77.6648  14
  -4   9   1 496.424 102.129  14
  -4   9   0 598.942 116.686  14
  -4   9  -1 3104.02 224.431  14
  -4   9  -2 1444.80 154.998  14
  -4   9  -3 735.090 111.836  14
  -4   9  -4 151.534 50.8323  13
  -4   9  -4 138.663 62.1642  14
  -4   9  -5 71.8290 40.7718  13
  -4   9  -5-24.1747 40.6515  14
  -4   9  -6 1461.93 97.4607  13
  -4   8   9 62.7688 46.9689  18
  -4   8   8 17.1386 54.5201  18
  -4   8   7 1325.97 150.814  18
  -4   8   6 3073.32 235.517  18
  -4   8   5 1365.02 171.920  18
  -4   8   4 85.2894 84.2831  18
  -4   8   4-10.9856 62.3965  14
  -4   8   3 393.769 112.184  18
  -4   8   3 466.059 107.614  14
  -4   8   2 4154.32 286.112  18
  -4   8   2 4339.57 281.240  14
  -4   8   1 1891.45 201.710  18
  -4   8   1 2843.00 241.066  14
  -4   8   0 12051.7 488.287  14
  -4   8  -1 6182.60 353.294  14
  -4   8  -2 986.626 164.069  14
  -4   8  -2 873.384 116.966  13
  -4   8  -3 613.917 104.262  13
  -4   8  -3 399.890 102.375  14
  -4   8  -4 267.883 81.3281  13
  -4   8  -4 396.941 101.095  14
  -4   8  -5 724.344 111.349  14
  -4   8  -5 829.350 119.541  13
  -4   8  -6 535.783 83.2757  14
  -4   8  -6 828.962 113.108  13
  -4   8  -7 449.441 77.5802  13
  -4   8  -8 139.293 47.7058  13
  -4   7  10 830.390 96.9266  12
  -4   7  10 668.069 85.2788  18
  -4   7   9 106.675 62.1982  12
  -4   7   9 162.847 71.6724  18
  -4   7   8 1077.36 130.358  12
  -4   7   8 1023.81 140.837  18
  -4   7   7 2973.65 202.690  12
  -4   7   7 3036.02 246.964  18
  -4   7   6 1962.66 174.294  12
  -4   7   6 2119.88 220.069  18
  -4   7   5 4944.84 330.830  18
  -4   7   4 14801.8 564.229  18
  -4   7   4 13600.6 461.395  14
  -4   7   3 3903.14 299.210  18
  -4   7   3 4354.88 284.229  14
  -4   7   2 1093.15 165.672  18
  -4   7   2 1041.14 163.884  14
  -4   7   1 608.975 127.567  18
  -4   7   1 698.734 146.380  14
  -4   7   0 299.070 107.858  14
  -4   7  -1 226.315 69.3015  13
  -4   7  -1 490.620 129.639  14
  -4   7  -2 1288.88 195.938  14
  -4   7  -2 1418.83 160.964  13
  -4   7  -3 266.008 95.8695  13
  -4   7  -3 896.906 159.088  14
  -4   7  -4 585.138 121.537  13
  -4   7  -4 448.000 116.710  14
  -4   7  -5 285.849 92.1617  13
  -4   7  -5 270.154 95.5773  14
  -4   7  -6 1680.13 156.498  14
  -4   7  -6 2172.12 197.192  13
  -4   7  -7 1662.72 162.106  13
  -4   7  -8 8691.30 322.823  13
  -4   7  -9 870.303 93.7382  13
  -4   7 -10 37.0353 31.1197  13
  -4   6  11 7452.28 264.759  12
  -4   6  11 5268.91 198.852  18
  -4   6  10 341.237 85.5199  12
  -4   6  10 406.031 85.9095  18
  -4   6   9 460.340 102.094  12
  -4   6   9 375.479 96.9741  18
  -4   6   8 43.6621 71.1849  12
  -4   6   8-6.35020 73.9282  18
  -4   6   7-9.57062 78.9945  12
  -4   6   7 62.9226 85.3590  18
  -4   6   6 9196.86 381.081  12
  -4   6   6 9989.18 468.064  18
  -4   6   5 9720.90 383.525  12
  -4   6   5 10296.7 480.051  18
  -4   6   4 3243.22 237.099  14
  -4   6   4 3648.47 292.463  18
  -4   6   3 2815.55 257.315  18
  -4   6   3 2846.45 233.091  14
  -4   6   2 10273.6 462.077  18
  -4   6   2 10290.5 451.954  14
  -4   6   1 2564.65 236.597  18
  -4   6   1 2419.53 231.031  14
  -4   6   0 1423.01 191.497  14
  -4   6   0 1501.14 175.970  18
  -4   6   0 1311.94 146.749   5
  -4   6  -1 36470.9 740.812   5
  -4   6  -1 35717.7 854.162  14
  -4   6  -1 34589.1 727.522  13
  -4   6  -2 38952.5 882.478  14
  -4   6  -2 39487.9 812.669  13
  -4   6  -3 6884.32 369.064  14
  -4   6  -3 7008.39 353.830  13
  -4   6  -4 7622.12 373.054  13
  -4   6  -4 7268.00 369.387  14
  -4   6  -5 325.415 96.7660  13
  -4   6  -5 103.573 80.7424  14
  -4   6  -6 25.2704 62.4621  13
  -4   6  -6-141.435 82.0524  14
  -4   6  -7 1739.12 185.843  13
  -4   6  -8 3702.38 241.428  13
  -4   6  -9 63.0096 58.1829  13
  -4   6 -10 674.924 88.5158  13
  -4   6 -11 28.5755 28.6931  13
  -4   5  11 421.415 87.5496  12
  -4   5  11 24.7634 61.6504  18
  -4   5  10 1529.37 161.845  12
  -4   5  10 1427.66 154.350  18
  -4   5   9 14748.4 482.324  12
  -4   5   9 13256.9 483.758  18
  -4   5   8 6446.92 331.430  12
  -4   5   8 5985.12 351.936  18
  -4   5   7 1634.42 180.468  12
  -4   5   7 1714.89 206.116  18
  -4   5   6 3214.37 243.637  12
  -4   5   6 3517.64 285.672  18
  -4   5   5 4202.49 262.842  12
  -4   5   5 4145.64 303.570  18
  -4   5   4 7220.25 693.408   4
  -4   5   4 6939.41 318.046  12
  -4   5   4 7781.68 410.045  18
  -4   5   4 6871.42 329.419  14
  -4   5   3 21366.4 656.107  18
  -4   5   3 21559.4 590.024  14
  -4   5   2 8410.99 404.021  18
  -4   5   2 8727.82 391.722  14
  -4   5   1 9197.88 409.248  18
  -4   5   1 9404.20 362.682   5
  -4   5   1 9724.14 420.402  14
  -4   5   0 2788.10 207.173   5
  -4   5   0 2811.91 233.769  14
  -4   5  -1 1010.66 139.353   5
  -4   5  -1 1003.54 140.428  13
  -4   5  -2 9862.22 366.198   5
  -4   5  -2 10297.1 438.928  14
  -4   5  -2 10721.8 408.846  13
  -4   5  -3 34239.9 672.707   5
  -4   5  -3 35211.4 795.787  14
  -4   5  -4 8267.10 343.247   5
  -4   5  -4 8559.73 390.350  14
  -4   5  -4 9028.60 402.174  13
  -4   5  -5 492.626 99.7056   5
  -4   5  -5 680.658 129.848  14
  -4   5  -6 157.580 79.1230   6
  -4   5  -6 231.491 67.8245   5
  -4   5  -6 507.271 106.281  14
  -4   5  -6 646.412 128.523  13
  -4   5  -7 4222.13 279.189   6
  -4   5  -7 3791.13 261.925  13
  -4   5  -8 300.624 87.6122   6
  -4   5  -8 795.716 129.313  13
  -4   5  -9 7974.09 345.205  13
  -4   5 -10 1749.95 149.253  13
  -4   5 -11 654.956 80.4244  13
  -4   4  12 2148.92 119.012   8
  -4   4  11 20.6864 36.5035   8
  -4   4  11 6.29495 61.1043  12
  -4   4  10 3386.47 240.857  12
  -4   4  10 2867.76 218.710  18
  -4   4  10 2887.79 170.314   8
  -4   4   9 346.807 73.8645   8
  -4   4   9 402.134 104.404  12
  -4   4   9 357.750 107.467  18
  -4   4   8 1714.19 181.707  12
  -4   4   8 1552.15 192.520  18
  -4   4   7 2617.87 224.491  12
  -4   4   7 2905.75 253.898  18
  -4   4   6 2300.60 419.004   4
  -4   4   6 2270.47 205.649  12
  -4   4   6 2611.93 241.594  18
  -4   4   5 138.499 132.027   4
  -4   4   5 45.1698 65.3745  12
  -4   4   5-23.0973 82.0179  18
  -4   4   4 28406.8 1293.44   4
  -4   4   4 27194.2 607.346  12
  -4   4   4 28442.6 732.817  18
  -4   4   3 44281.3 877.841  18
  -4   4   2 4318.81 241.924   5
  -4   4   1 17615.5 479.794   5
  -4   4   0 35620.7 649.225   5
  -4   4  -1 4482.82 232.975   5
  -4   4  -2 22039.7 516.177   6
  -4   4  -2 23574.0 535.488   5
  -4   4  -3 63387.2 1013.61  14
  -4   4  -3 66306.8 984.406  13
  -4   4  -4 2201.13 242.030  14
  -4   4  -4 1660.78 202.586  13
  -4   4  -5 106.470 65.4547  13
  -4   4  -5 19.9652 68.0194  14
  -4   4  -6 1644.83 175.505  13
  -4   4  -7 10815.2 434.939   6
  -4   4  -7 10102.7 415.831  13
  -4   4  -8 5020.67 302.886   6
  -4   4  -8 4750.10 288.516  13
  -4   4  -9 4569.96 284.167   6
  -4   4  -9 4050.03 254.998  13
  -4   4 -10 2383.51 180.859  13
  -4   4 -11 486.336 80.2743  13
   4  -4  13 117.419 29.4710   9
  -4   3  13 738.732 69.4906   8
  -4   3  12 913.622 92.5434   8
  -4   3  11 191.325 57.6489   8
  -4   3  11 212.813 90.6423  12
  -4   3  10 742.295 126.188  12
  -4   3  10 424.086 104.451  18
  -4   3  10 686.587 97.6415   8
  -4   3   9 2060.94 201.609  12
  -4   3   9 1976.76 201.213  18
  -4   3   9 1782.42 149.944   8
  -4   3   8 15082.0 417.603   8
  -4   3   8 16031.0 526.568  12
  -4   3   8 15393.3 552.898  18
  -4   3   7 11696.1 359.442   8
  -4   3   7 12352.7 455.465  12
  -4   3   7 11454.6 477.562  18
  -4   3   7 12439.3 988.719   4
  -4   3   6 2917.96 220.158  12
  -4   3   6 3283.60 259.070  18
  -4   3   6 3090.75 467.244   4
  -4   3   5 426.728 186.589   4
  -4   3   5 211.896 80.7808  12
  -4   3   5 393.395 100.995  18
  -4   3   4 11365.0 773.377   4
  -4   3   3 625.441 178.700   4
  -4   3   3 451.434 85.6324   5
  -4   3   2 89816.3 999.667   5
  -4   3   1 26256.8 521.901   5
  -4   3   0 3696.23 192.335   5
  -4   3  -1 1285.40 113.767   6
  -4   3  -1 1239.15 114.055   5
  -4   3  -2 2166.55 157.162   6
  -4   3  -3 4243.40 219.325   6
  -4   3  -4 28998.2 606.630   6
  -4   3  -5 23495.3 579.661   6
  -4   3  -5 23695.6 584.579  13
  -4   3  -6 42.4654 52.9718  13
  -4   3  -6-5.72526 49.0674   6
  -4   3  -7 1747.99 172.631  13
  -4   3  -8 1912.29 183.136  13
  -4   3  -9 272.266 88.3508   6
  -4   3  -9 341.670 89.2466  13
   4  -3   9 286.357 63.5109  17
  -4   3 -10 1891.18 192.114   6
   4  -3  10 1686.69 134.164  17
  -4   3 -10 1620.54 155.927  13
   4  -3  11 9979.27 301.910  17
  -4   3 -11 9495.54 319.537  13
   4  -3  12 1075.12 95.3035  17
   4  -3  13 144.901 34.7302  17
   4  -3  13 116.130 35.5281   9
  -4   2  13 499.528 65.3129   8
  -4   2  12 152.009 52.4618   8
  -4   2  11 6424.81 266.455   8
  -4   2  10 7756.96 305.321   8
  -4   2  10 7802.78 365.394  12
  -4   2  10 7550.54 353.664  18
  -4   2   9 6149.18 276.883   8
  -4   2   9 6520.34 344.543  12
  -4   2   9 5770.76 330.002  18
  -4   2   8 19568.4 481.424   8
  -4   2   8 20303.8 587.685  12
  -4   2   8 19974.4 612.664  18
  -4   2   7 611.130 93.3773   8
  -4   2   7 582.743 119.622  12
  -4   2   7 567.688 124.079  18
  -4   2   6 16813.8 411.564   8
  -4   2   6 16530.8 491.388  12
  -4   2   6 17606.6 559.195  18
  -4   2   6 17911.5 1070.23   4
  -4   2   5 111.873 107.137   4
  -4   2   4 9461.25 667.650   4
  -4   2   3 4748.57 439.235   4
  -4   2   3 4433.41 214.614   5
  -4   2   2 55103.6 732.064   5
  -4   2   1 162.578 47.7334   5
  -4   2   0 12885.7 329.596   5
  -4   2  -1 33139.1 522.432   6
  -4   2  -2 42.2131 37.2441   6
  -4   2  -3 2441.48 158.878   6
   4  -2   3 2401.66 256.410   2
   4  -2   4 49330.7 1270.14   2
   4  -2   5 7682.66 533.793   2
   4  -2   6 14761.9 806.321   2
  -4   2  -6 14273.7 446.325  13
   4  -2   7 10187.4 731.855   2
  -4   2  -7 9258.10 367.767  13
   4  -2   8 12599.4 862.631   2
   4  -2   8 11387.3 345.087  17
  -4   2  -8 11418.4 417.517  13
   4  -2   9 22970.5 502.983  17
  -4   2  -9 23162.5 576.515  13
   4  -2  10 1449.90 130.730  17
  -4   2 -10 1515.98 147.618  13
   4  -2  11 282.843 64.1017  17
   4  -2  12 5494.08 228.003  17
   4  -2  13 4381.76 181.419  17
   4  -2  13 4167.06 182.302   9
   4  -2  14 63.4827 29.0375  17
  -4   1  13 6048.07 211.359   8
  -4   1  12 8508.83 287.924   8
  -4   1  11 169.303 64.3034   8
  -4   1  10 5609.44 264.904   8
  -4   1   9 8981.20 336.776   8
  -4   1   9 8475.90 384.812  12
  -4   1   9 8967.09 400.347  18
  -4   1   8 1196.83 128.715   8
  -4   1   8 1220.42 160.603  12
  -4   1   8 1226.30 296.290   4
  -4   1   8 1142.52 163.902  18
  -4   1   7 43805.9 829.409  12
  -4   1   7 46429.8 897.886  18
  -4   1   7 46507.9 1722.95   4
  -4   1   6 33826.2 708.315  12
  -4   1   6 35483.7 771.634  18
  -4   1   6 34400.5 1386.52   4
  -4   1   5 20152.2 999.622   4
  -4   1   4 48137.0 1395.00   4
  -4   1   3 3216.69 333.280   4
  -4   1   3 3308.54 175.128   5
  -4   1   2 49048.5 1187.26   4
  -4   1   2 45456.3 617.449   5
   4  -1  -2 48616.8 998.265   3
  -4   1   1 76604.5 767.165   5
   4  -1   0 80769.4 1261.56   2
  -4   1   0 81290.9 695.546   6
   4  -1   1 31246.0 824.477   2
  -4   1  -1 20592.3 365.720   6
   4  -1   2 43532.4 1044.53   2
  -4   1  -2 34314.0 511.815   6
   4  -1   3 116528. 1841.66   2
   4  -1   4 10176.7 593.443   2
   4  -1   5 9597.48 620.724   2
   4  -1   6 40112.9 1347.31   2
   4  -1   7 28630.8 1188.69   2
   4  -1   8 6208.51 587.697   1
   4  -1   8 5421.12 244.297  17
   4  -1   8 5686.37 575.083   2
  -4   1  -8 5381.02 277.305  13
   4  -1   9 485.394 169.178   1
   4  -1   9 433.195 80.2045  17
   4  -1  10 1882.72 152.907  17
   4  -1  11 55.7967 47.1451  17
   4  -1  12 4442.32 216.912  17
   4  -1  13 447.956 68.0605  17
   4  -1  13 408.728 66.3638   9
   4  -1  14 71.3371 35.2857  17
   4  -1  15 435.376 45.3418  17
  -4   0  13 9330.54 262.040   8
  -4   0  12 2318.91 155.214   8
  -4   0  11 5119.16 243.459   8
  -4   0  10 506.798 93.4368   8
  -4   0   9 1675.49 153.535   8
  -4   0   9 1722.45 181.427  18
  -4   0   8 10969.8 453.452  18
  -4   0   7 61016.3 969.793  12
  -4   0   7 66466.5 1055.88  18
  -4   0   6 4144.73 253.245  12
  -4   0   6 3826.70 256.695  18
  -4   0   6 3899.37 448.953   4
   4   0  -5 6430.32 463.423   3
  -4   0   5 6880.68 558.825   4
  -4   0   4 1127.69 212.599   4
   4   0  -4 1149.59 187.932   3
   4   0  -3 8644.47 472.802   3
  -4   0   3 9363.53 264.871   5
  -4   0   3 9053.96 525.716   4
   4   0  -2 6574.69 404.215   3
  -4   0   2 6823.14 220.781   5
  -4   0   2 6974.04 410.766   4
  -4   0   1 113361. 1468.34   4
  -4   0   1 109342. 850.094   5
   4   0  -1 109760. 1595.45   3
   4   0   0 229.998 98.3128   2
   4   0   0 218.951 103.953   3
   4   0   1 55800.7 1198.72   2
  -4   0  -1 58915.7 559.610   6
   4   0   2 149029. 2006.24   2
   4   0   3 19367.0 766.217   2
   4   0   4 173.378 100.538   2
   4   0   5 36646.4 1201.72   2
   4   0   6 2465.92 345.127   2
   4   0   7 26559.6 1076.33   1
   4   0   7 25274.2 1137.05   2
   4   0   8 240.937 140.763   2
   4   0   8 56.3254 67.0598   1
   4   0   8 215.294 63.8687  17
   4   0   9 5467.20 254.970  17
   4   0   9 6041.90 573.545   1
   4   0   9 5580.54 603.252   2
   4   0  10 2870.46 190.557  17
   4   0  11 866.979 110.738  17
   4   0  12 158.313 52.4078  17
   4   0  12 244.743 61.4771   9
   4   0  13 2157.48 146.225  17
   4   0  13 2111.26 137.859   9
   4   0  14 6152.64 213.810  17
   4   0  15 781.549 65.0058  17
  -4  -1  13 482.968 66.8238   8
  -4  -1  12 3892.33 191.471   8
  -4  -1  11 9055.77 320.551   8
  -4  -1  10 365.364 80.4393   8
  -4  -1   9 16.5350 49.3234   8
  -4  -1   8 9064.09 394.907  18
   4   1  -7 5035.45 500.339   3
  -4  -1   7 5208.40 247.639  10
  -4  -1   7 5529.31 306.432  18
   4   1  -6 20595.0 957.397   3
  -4  -1   6 22080.9 597.017  18
   4   1  -5 97820.2 1952.11   3
   4   1  -4 12297.2 645.366   3
   4   1  -3 17738.3 726.314   3
   4   1  -2 6185.09 409.756   3
  -4  -1   2 7713.91 221.833   5
   4   1  -1 13072.2 590.568   3
  -4  -1   1 13627.1 279.848   5
   4   1   0 183475. 2169.92   3
   4   1   1 156655. 2013.46   3
   4   1   1 167264. 2296.48   2
   4   1   2 6552.18 449.231   2
   4   1   3 1507.95 226.032   2
   4   1   4 9174.92 566.315   2
   4   1   5 3943.44 329.124   1
   4   1   5 4011.65 400.101   2
   4   1   6 4965.85 479.130   2
   4   1   6 5291.64 419.004   1
   4   1   7 44234.8 1286.84   1
   4   1   7 42904.0 1487.95   2
   4   1   8 60768.5 821.384  17
   4   1   8 59023.4 1850.67   2
   4   1   9 20323.2 496.169  17
   4   1   9 20819.4 1145.79   2
   4   1  10 16331.3 455.978  17
   4   1  10 17237.9 489.078   9
   4   1  11 6727.12 293.637  17
   4   1  11 7079.73 308.400   9
   4   1  12 101.317 47.8957  17
   4   1  12 121.010 47.7781   9
   4   1  13 5761.82 243.392  17
   4   1  13 5881.42 227.472   9
   4   1  14 1961.74 127.751  17
   4   1  15-14.1398 22.8714  17
  -4  -2  13 307.528 50.8558   8
  -4  -2  12 4402.79 193.473   8
  -4  -2  11 2930.06 180.218   8
  -4  -2  10 5776.44 265.978   8
  -4  -2   9 9046.95 339.772   8
  -4  -2   9 9089.38 328.346  10
  -4  -2   8 680.852 125.092  18
  -4  -2   8 56.5131 47.0489  10
   4   2  -7 4156.90 491.438   3
  -4  -2   7 3997.96 268.731  18
  -4  -2   6 57214.8 842.785  10
  -4  -2   6 55278.0 928.082  18
   4   2  -5 3650.49 415.896   3
   4   2  -4 12770.1 709.058   3
   4   2  -3 26750.8 958.723   3
   4   2  -2 16533.0 721.024   3
   4   2  -1 17502.5 732.098   3
   4   2   0 95088.2 1654.24   3
   4   2   1 2732.19 275.520   3
   4   2   2 126747. 2097.23   2
   4   2   3 49495.7 1311.99   2
   4   2   4 14898.7 747.964   2
   4   2   5 10592.1 673.898   2
   4   2   6 3383.33 402.176   2
   4   2   7 5395.40 540.067   2
   4   2   8 20548.2 494.332  17
   4   2   8 22129.5 1159.09   2
   4   2   9 21186.6 1157.86   2
   4   2   9 21796.9 541.106   9
   4   2   9 21796.4 516.138  17
   4   2  10-36.3014 49.3999  17
   4   2  10 64.9810 37.7088   9
   4   2  11 3232.13 210.106  17
   4   2  11 2720.00 189.564   9
   4   2  12 3367.09 204.295  17
   4   2  12 2848.78 181.044   9
   4   2  13 613.191 86.0104  17
   4   2  14 248.706 56.7562  17
   4   2  15 428.648 52.9526  17
   4   2  15 350.728 44.4359  16
  -4  -3  12 489.060 65.5330   8
  -4  -3  11 457.335 76.0046   8
  -4  -3  10 12636.0 374.180   8
  -4  -3  10 12128.7 364.727  10
  -4  -3   9 2303.53 178.351  10
  -4  -3   8 6854.93 307.173  10
  -4  -3   7-124.485 101.814  18
  -4  -3   7 5.50416 47.9784  10
   4   3  -6 25268.0 1187.32   3
  -4  -3   6 23822.1 576.696  10
  -4  -3   6 25386.8 638.019  18
  -4  -3   5 1656.54 169.754  18
   4   3  -5 1763.51 313.066   3
  -4  -3   5 1875.41 164.561  10
   4   3  -4 47281.1 1457.29   3
   4   3  -3 9784.39 623.923   3
   4   3  -2 21305.2 870.303   3
   4   3  -1 8167.47 523.614   3
   4   3   0 24328.6 882.365   3
   4   3   1 975.827 187.159   3
   4   3   2 58987.4 1371.57   3
   4   3   2 68411.3 1743.06   2
   4   3   3 60663.4 1526.63   2
   4   3   4 125.401 104.268   2
   4   3   5 35.1150 70.7188   2
   4   3   6 5892.40 531.753   2
   4   3   7 28044.8 1240.24   2
   4   3   7 28539.5 566.039  17
   4   3   7 27422.7 580.305   9
   4   3   8 43390.4 719.624  17
   4   3   8 44687.9 1638.11   2
   4   3   8 42704.5 752.473   9
   4   3   9 28372.4 596.924  17
   4   3   9 27625.6 1327.15   2
   4   3   9 28016.3 612.247   9
   4   3  10 2687.40 191.347  17
   4   3  10 2640.21 191.830   9
   4   3  11 96.0877 54.1505  17
   4   3  11 104.796 49.5488   9
   4   3  12 261.669 68.8312  17
   4   3  12 210.664 56.0092   9
   4   3  13 1020.22 107.632  17
   4   3  14 2488.24 133.801  16
   4   3  14 2751.17 148.019  17
   4   3  15 1375.93 85.2711  17
   4   3  15 1268.32 75.3379  16
  -4  -4  11 7479.54 232.099   8
  -4  -4  11 7083.87 233.893  10
  -4  -4  11 6791.37 216.481  17
  -4  -4  10 5327.71 225.878   8
  -4  -4  10 5081.59 235.423  10
  -4  -4   9 2076.24 157.398   8
  -4  -4   9 1962.66 167.363  10
  -4  -4   8 13965.9 446.475  10
  -4  -4   7 1349.74 151.617  10
  -4  -4   6 9879.89 387.404  10
  -4  -4   5 9105.49 393.772  18
   4   4  -5 8805.47 709.491   3
  -4  -4   5 8757.17 361.977  10
   4   4  -4 10327.6 726.724   3
  -4  -4   4 9529.86 361.483  10
  -4  -4   4 10903.2 420.298  18
  -4  -4   3 24145.7 608.594  18
   4   4  -3 24058.6 1041.24   3
   4   4  -2 30882.1 1135.77   3
   4   4  -1 1131.93 214.933   3
   4   4   0 12103.3 669.292   3
   4   4   1 8219.46 546.234   3
   4   4   2 60675.2 1466.31   3
   4   4   3 2499.75 333.646   2
   4   4   4 77303.7 1883.23   2
   4   4   5 12049.4 743.233   2
   4   4   6 828.401 98.9839  17
   4   4   6 888.830 113.467   9
   4   4   6 676.448 194.678   2
   4   4   7 3618.33 450.691   2
   4   4   7 4138.78 223.585  17
   4   4   7 3881.52 230.414   9
   4   4   8 31.9494 47.0071  17
   4   4   8 10.5024 48.5287   9
   4   4   8 82.7063 98.3955   2
   4   4   9 370.670 86.3359  12
   4   4   9 355.641 78.2671  17
   4   4   9 384.703 82.5905   9
   4   4  10 14533.1 436.390  17
   4   4  10 14090.8 408.833  16
   4   4  10 14393.6 436.681   9
   4   4  11 1170.86 118.946  16
   4   4  11 1044.23 115.653   9
   4   4  11 1165.32 126.816  17
   4   4  12 184.444 58.3007  17
   4   4  12 146.648 48.3995  16
   4   4  13 665.371 83.5975  17
   4   4  13 562.565 74.5263  16
   4   4  14 685.339 69.3461  16
   4   4  14 738.453 74.9847  17
  -4  -5  11 1060.16 80.6194  17
  -4  -5  11 905.011 82.5099  10
  -4  -5  10 950.586 89.2166   8
  -4  -5  10 1048.70 110.702  10
  -4  -5   9 18271.6 410.259   8
  -4  -5   9 17231.6 466.879  10
  -4  -5   8 12877.6 429.385  10
  -4  -5   7 150.659 69.8117  10
  -4  -5   6 593.188 120.961  10
  -4  -5   5 36679.8 755.650  10
  -4  -5   4 15796.5 490.305  10
   4   5  -4 15150.4 922.049   3
  -4  -5   3 17403.0 503.183  10
   4   5  -3 18139.0 513.798  15
   4   5  -3 17001.4 944.654   3
   4   5  -2 45051.1 1458.97   3
   4   5  -2 44679.2 804.818  15
   4   5  -1 9501.43 669.429   3
   4   5  -1 3910.98 239.708  15
   4   5   0 22156.8 975.389   3
   4   5   1 5948.17 491.175   3
   4   5   2 4663.26 435.151   3
   4   5   3 17994.2 954.472   2
   4   5   3 18301.1 430.475  17
   4   5   4 28480.7 1198.58   2
   4   5   4 28558.2 541.777  17
   4   5   4 28560.4 627.062  15
   4   5   4 27548.2 590.340   9
   4   5   5 6662.67 275.944  17
   4   5   5 6371.29 297.713  15
   4   5   5 5846.27 282.875   9
   4   5   6 4406.41 489.397   2
   4   5   6 4317.71 228.103  17
   4   5   6 4186.72 242.606   9
   4   5   7 2394.96 393.883   2
   4   5   7 2290.38 175.458  17
   4   5   7 1944.66 168.626   9
   4   5   8 552.450 100.478  17
   4   5   8 260.506 79.7733   9
   4   5   9 3895.91 229.833  12
   4   5   9 3864.24 214.750  16
   4   5   9 3787.63 229.854   9
   4   5   9 3635.27 218.259  17
   4   5  10 4116.55 228.918  12
   4   5  10 4410.14 237.615  17
   4   5  10 4085.11 219.366  16
   4   5  10 4232.71 230.537   9
   4   5  11 2252.70 174.144  12
   4   5  11 1951.81 154.854  17
   4   5  11 1837.10 145.503  16
   4   5  11 1785.57 140.722   9
   4   5  12 753.651 93.4639  17
   4   5  12 802.030 91.6404  16
   4   5  13 1618.96 115.523  17
   4   5  13 1597.82 110.980  16
   4   5  14 551.293 55.3310  16
   4   5  14 658.715 62.6579  17
  -4  -6  10 1422.36 112.830  10
  -4  -6   9 5312.59 241.042  10
  -4  -6   8 536.887 97.8627  10
  -4  -6   7 14399.9 458.407  10
  -4  -6   6 6806.05 324.185  10
  -4  -6   5 311.785 86.2657  10
  -4  -6   4 13344.4 452.226  10
   4   6  -4 14117.3 466.754  15
   4   6  -3 33719.5 733.333  15
  -4  -6   3 33359.7 708.484  10
  -4  -6   2 7180.39 326.898  10
   4   6  -2 7117.85 631.874   3
   4   6  -2 6580.54 334.153  15
  -4  -6   1 43501.1 764.487  10
   4   6  -1 44360.6 853.161  15
   4   6  -1 46133.9 1537.83   3
  -4  -6   0 3259.62 218.525  10
   4   6   0 2767.68 222.725  15
   4   6   0 3330.64 413.773   3
   4   6   1 14085.7 446.403   9
   4   6   1 14502.9 488.598  15
   4   6   1 15319.7 822.734   3
   4   6   2 6815.88 313.977   9
   4   6   2 7518.07 357.793  15
   4   6   3 11237.8 776.506   2
   4   6   3 11011.5 421.449  15
   4   6   3 10685.3 390.371   9
   4   6   4 5777.00 561.420   2
   4   6   4 9205.94 327.876  17
   4   6   4 6700.52 334.141  15
   4   6   4 9917.78 384.743   9
   4   6   5 19827.6 1027.14   2
   4   6   5 20964.4 491.809  17
   4   6   5 20499.4 559.022  15
   4   6   5 20620.8 547.811   9
   4   6   6 13867.5 404.554  17
   4   6   6 11783.4 408.498  15
   4   6   6 12002.2 829.066   2
   4   6   6 12333.1 426.746   9
   4   6   7 416.853 87.9584  17
   4   6   7 275.331 79.4229   9
   4   6   8 729.579 101.143  17
   4   6   8 779.440 110.355   9
   4   6   9 12191.5 399.516   9
   4   6   9 11295.8 390.732  12
   4   6   9 11809.4 376.514  17
   4   6   9 12308.1 366.204  16
   4   6  10 3067.26 200.864  12
   4   6  10 3297.43 195.505  17
   4   6  10 3217.09 186.324  16
   4   6  10 3237.26 193.416   9
   4   6  11 1560.22 136.367  12
   4   6  11 1390.05 121.022  17
   4   6  11 1456.78 120.687  16
   4   6  12 1173.35 105.862  12
   4   6  12 1186.41 101.000  17
   4   6  12 1155.53 98.1381  16
   4   6  13 151.884 36.4871  17
   4   7  -9 361.743 64.7907  13
  -4  -7   9 374.247 63.6681  10
  -4  -7   8 8237.47 293.830  10
  -4  -7   7 15631.8 443.361  10
  -4  -7   6 1067.23 135.933  10
  -4  -7   5 2416.40 194.122  10
  -4  -7   4 594.634 109.222  10
   4   7  -4 385.158 96.4059  15
  -4  -7   3 1070.46 133.971  10
   4   7  -3 1011.36 143.500  15
  -4  -7   2 7396.02 324.504  10
   4   7  -2 6944.55 355.043  15
  -4  -7   1 35372.7 682.123  10
   4   7  -1 34814.8 797.043  15
   4   7   0 1056.67 153.720  15
   4   7   1 4317.32 287.591  15
   4   7   2 5970.49 308.096   9
   4   7   2 6020.19 332.405  15
   4   7   3 3821.34 248.322   9
   4   7   3 4244.63 278.462  15
   4   7   4 7399.69 340.265   9
   4   7   4 7673.19 368.116  15
   4   7   5 9085.80 387.960  15
   4   7   5 8546.33 362.768   9
   4   7   6 307.113 81.2126  15
   4   7   6 457.280 88.3973   9
   4   7   7 2407.19 168.948  17
   4   7   7 2529.73 195.184   9
   4   7   8 590.904 104.461  12
   4   7   8 720.371 96.4381  17
   4   7   8 674.240 103.641   9
   4   7   9 46.0782 55.7854  12
   4   7   9 6.72089 38.3938  17
   4   7   9-21.0612 39.5415   9
   4   7  10 1282.72 130.652  12
   4   7  10 1323.18 113.755  17
   4   7  10 1438.13 121.329   9
   4   7  11 2599.99 160.927  12
   4   7  11 2274.34 133.088  17
   4   7  12 129.097 49.8767  12
   4   8  -8 1127.16 100.793  13
  -4  -8   8 1218.62 96.5838  10
  -4  -8   7 162.656 56.6811  10
  -4  -8   6 7962.60 294.117  10
  -4  -8   5 5394.02 258.240  10
  -4  -8   4 1253.52 132.528  10
   4   8  -4 1157.05 141.663  15
  -4  -8   3 36.3187 49.3228  11
  -4  -8   3 51.5946 58.3476  10
   4   8  -3 83.1262 70.5548  15
  -4  -8   2 10846.3 368.864  10
   4   8  -2 10601.9 436.424  15
   4   8  -1 366.510 105.219  15
   4   8   0 8774.81 412.014  15
   4   8   1 8046.82 399.680  15
   4   8   2 895.428 141.009  15
   4   8   3 2023.89 203.766  15
   4   8   4 1570.02 178.600  15
   4   8   5 3596.45 251.005  15
   4   8   6 8850.94 369.437  15
   4   8   7 11022.6 383.514  12
   4   8   8 673.872 105.852  12
   4   8   9 446.601 92.4385  12
   4   8  10 650.182 89.5813  12
   4   8  11-16.6126 39.9266  12
   4   9  -6 2431.66 153.675  13
  -4  -9   6 2448.65 127.501  10
  -4  -9   5 794.601 85.2912  10
  -4  -9   4 2604.92 153.719  10
  -4  -9   3 990.553 102.923  11
  -4  -9   3 959.144 101.138  10
  -4  -9   2 1426.61 129.437  11
   4   9  -2 1416.90 156.764  15
   4   9  -1 776.958 128.485  15
  -4  -9   1 837.767 110.257  11
   4   9   0 12336.7 466.981  15
   4   9   1 1922.94 194.546  15
   4   9   2 3415.24 255.451  15
   4   9   3 1375.43 163.665  15
   4   9   4 3659.26 248.142  15
   4   9   5 471.259 95.5131  12
   4   9   5 326.981 87.5325  15
   4   9   6 2005.82 161.053  12
   4   9   6 1800.92 158.359  15
   4   9   7 219.381 73.7942  12
   4   9   8 3212.92 184.856  12
   4   9   9 1720.44 127.033  12
   4   9  10 125.903 50.7946  12
   4  10  -4 2152.37 132.389  13
  -4 -10   2 1923.29 122.914  11
  -4 -10   1 669.849 84.1864  11
  -4 -10   0 4066.19 197.167  11
  -4 -10  -1 1557.10 130.955  11
  -4 -10  -2 4981.90 226.494  11
   4  10   3 200.099 61.6988  12
   4  10   4 1522.23 122.656  12
   4  10   5 346.596 68.6298  12
   4  10   6 1101.08 103.686  12
   4  10   7 160.251 55.1442  12
   4  10   8 1327.78 98.7226  12
   4  10   9 957.932 76.4294  12
  -4 -11   0 548.964 59.5442  11
  -4 -11  -1 1027.26 82.7779  11
  -4 -11  -2 1392.27 95.7152  11
  -4 -11  -3 1193.24 88.9443  11
  -4 -11  -4 1376.39 91.7177  11
  -4 -11  -5 837.761 68.5114  11
  -5   9   4 136.614 50.2314  18
  -5   9   2 836.337 95.7609  14
  -5   9   1 624.341 97.2583  14
  -5   9   0 1872.92 149.974  14
  -5   9  -1 3230.91 190.890  14
  -5   9  -2 850.450 104.465  14
  -5   9  -3 223.699 59.3376  14
  -5   8   7 239.601 64.6743  18
  -5   8   6 1079.40 122.873  18
  -5   8   5 1016.16 127.887  18
  -5   8   4 2481.13 194.379  18
  -5   8   3 5088.91 276.832  18
  -5   8   3 5030.15 248.107  14
  -5   8   2 139.719 73.5747  18
  -5   8   2 49.8531 65.3516  14
  -5   8   1 668.828 116.590  14
  -5   8   0 850.881 135.350  14
  -5   8  -1 1125.53 145.055  14
  -5   8  -2 2070.84 189.580  14
  -5   8  -3 5684.71 282.526  14
  -5   8  -3 5275.61 223.545  13
  -5   8  -4 1222.97 129.189  14
  -5   8  -4 1188.74 112.173  13
  -5   8  -5-44.4601 42.7200  13
  -5   8  -5 60.8921 48.9415  14
  -5   8  -6 174.956 49.4325  13
  -5   8  -7-11.9937 29.0061  13
  -5   7   9 99.4936 49.8470  18
  -5   7   8 1025.50 118.246  18
  -5   7   7 669.862 117.720  18
  -5   7   6 142.723 78.5750  18
  -5   7   5 44.2233 74.7030  18
  -5   7   4 4330.38 289.098  18
  -5   7   4 4193.99 235.888  14
  -5   7   3 1057.90 155.020  18
  -5   7   3 1463.23 162.108  14
  -5   7   2 489.324 110.829  18
  -5   7   2 351.660 98.1629  14
  -5   7   1 1448.40 166.363  18
  -5   7   1 1907.50 198.938  14
  -5   7   0 555.209 130.636  14
  -5   7  -1 2633.51 230.601  14
  -5   7  -2 4416.78 292.730  14
  -5   7  -2 4131.09 233.878  13
  -5   7  -3-22.7120 54.1293  13
  -5   7  -3 47.2578 80.7624  14
  -5   7  -4 7688.34 346.995  14
  -5   7  -4 8293.67 342.399  13
  -5   7  -5 8436.55 334.733  14
  -5   7  -5 8862.21 345.406  13
  -5   7  -6 22.0929 51.5300  13
  -5   7  -6 62.7800 51.4286  14
  -5   7  -7 119.239 54.8541  13
  -5   7  -8 1448.23 112.289  13
  -5   7  -9 156.862 39.8156  13
  -5   6  10-87.1427 56.1739  18
  -5   6   9 2863.71 188.459  18
  -5   6   8 2161.63 189.277  18
  -5   6   7 1026.73 132.994  12
  -5   6   7 916.363 141.920  18
  -5   6   6 423.698 94.9841  12
  -5   6   6 639.523 133.233  18
  -5   6   5 2284.60 226.293  18
  -5   6   4 12370.2 507.990  18
  -5   6   4 10760.5 405.057  14
  -5   6   3 123.685 94.3764  18
  -5   6   3 230.147 95.2306  14
  -5   6   2 26369.6 724.697  18
  -5   6   2 26959.0 703.321  14
  -5   6   1 9357.73 423.194  18
  -5   6   1 10387.6 451.324  14
  -5   6   0 2715.52 212.171   5
  -5   6   0 2706.61 240.998  14
  -5   6  -1 1611.91 174.893   5
  -5   6  -1 1237.04 140.527  13
  -5   6  -2 10765.1 425.266   5
  -5   6  -2 11448.3 482.322  14
  -5   6  -2 9940.54 391.590  13
  -5   6  -3 743.765 123.973   5
  -5   6  -3 792.582 138.284  14
  -5   6  -3 777.717 121.220  13
  -5   6  -4 4805.10 290.140   5
  -5   6  -4 4911.17 300.920  14
  -5   6  -4 4825.90 286.784  13
  -5   6  -5 1633.44 171.704  14
  -5   6  -5 1888.45 186.770  13
  -5   6  -6 168.999 73.8482  13
  -5   6  -6 14.2837 56.8299  14
  -5   6  -7 1043.76 132.571  13
  -5   6  -8 410.761 85.1505  13
  -5   6  -9 2100.79 142.858  13
  -5   6 -10 3512.60 151.864  13
  -5   5  10-161.737 79.2100  18
  -5   5   9 3746.92 238.126  18
  -5   5   8 3511.44 235.084  12
  -5   5   8 3267.12 246.624  18
  -5   5   7 3082.25 228.406  12
  -5   5   7 2844.21 246.602  18
  -5   5   6 11300.5 427.644  12
  -5   5   6 11783.1 497.740  18
  -5   5   5 1933.78 186.033  12
  -5   5   5 2118.49 224.156  18
  -5   5   4 1424.08 194.883  18
  -5   5   4 1675.99 184.775  14
  -5   5   3 9224.34 441.044  18
  -5   5   3 8520.25 387.912  14
  -5   5   2 1644.76 195.509  18
  -5   5   2 1733.90 194.022  14
  -5   5   1 4380.03 296.241  18
  -5   5   1 3996.86 257.004   5
  -5   5   1 4825.82 309.015  14
  -5   5   0 1755.88 177.509   5
  -5   5   0 1623.99 199.214  14
  -5   5  -1 6433.16 328.693   5
  -5   5  -1 6614.27 365.229  14
  -5   5  -1 6225.11 304.507  13
  -5   5  -2 2768.81 216.642   5
  -5   5  -2 2929.26 246.389  14
  -5   5  -2 2999.31 220.193  13
  -5   5  -3 3104.30 229.162   5
  -5   5  -3 3906.95 279.101  14
  -5   5  -3 3506.94 249.950  13
  -5   5  -4 14057.4 460.599   5
  -5   5  -4 13483.9 496.028  14
  -5   5  -4 14641.3 502.061  13
  -5   5  -5 894.926 127.980   5
  -5   5  -5 754.638 135.199  14
  -5   5  -5 900.829 137.251  13
  -5   5  -6 27956.1 691.259   6
  -5   5  -6 27641.7 645.127   5
  -5   5  -6 25148.4 615.111  14
  -5   5  -6 25504.5 657.576  13
  -5   5  -7 1510.72 167.001  13
  -5   5  -8 75.0814 64.1840  13
  -5   5  -9 1954.94 157.478  13
  -5   5 -10 2.82665 34.5237  13
  -5   5 -11 1893.48 106.103  13
  -5   4  11 664.090 86.1196  18
  -5   4  10 120.823 68.0483  18
  -5   4   9 599.566 115.664  12
  -5   4   9 88.9580 76.8638  18
  -5   4   8 7640.45 357.246  12
  -5   4   8 6986.07 368.959  18
  -5   4   7 14053.3 493.994  12
  -5   4   7 13667.8 529.254  18
  -5   4   6 2948.82 234.968  12
  -5   4   6 3038.60 262.410  18
  -5   4   5-29.9239 71.5118  12
  -5   4   5-13.3908 84.5419  18
  -5   4   4 704.368 121.780  12
  -5   4   4 741.108 144.188  18
  -5   4   4 736.336 118.081  14
  -5   4   3 4189.05 520.722   4
  -5   4   3 4988.53 323.945  18
  -5   4   3 4646.88 279.298  14
  -5   4   2 1521.91 182.789  18
  -5   4   2 1759.52 184.536  14
  -5   4   1 51649.8 946.838  18
  -5   4   1 52167.6 945.536  14
  -5   4   0 73382.2 1133.52  14
  -5   4   0 73187.8 959.114  13
  -5   4  -1 3541.67 234.461   5
  -5   4  -1 3377.81 260.715  14
  -5   4  -1 3626.14 231.643  13
  -5   4  -2 12540.8 427.155   5
  -5   4  -2 12703.2 477.082  14
  -5   4  -2 12098.9 425.090  13
  -5   4  -3 13323.1 439.331   6
  -5   4  -3 14750.4 480.374   5
  -5   4  -3 12807.0 478.042  14
  -5   4  -3 14422.3 477.506  13
  -5   4  -4 177.562 71.0792  13
  -5   4  -4 155.775 67.9825   6
  -5   4  -4 79.1911 56.6044   5
  -5   4  -4 281.235 92.6801  14
  -5   4  -5 5729.15 319.066   6
  -5   4  -5 5164.96 298.291  14
  -5   4  -5 5638.76 313.639  13
  -5   4  -6 8763.04 404.636   6
  -5   4  -6 7944.74 353.309  14
  -5   4  -6 7832.69 365.877  13
  -5   4  -7 88.7636 64.7719  13
  -5   4  -7 46.6155 52.9173   6
  -5   4  -8 38.1682 58.5541  13
  -5   4  -8 56.5684 58.6266   6
  -5   4  -9 1680.47 154.849  13
  -5   4 -10 206.901 58.8555  13
  -5   4 -11 6099.49 221.179  13
  -5   3  11 1477.57 126.318  18
  -5   3  11 1018.21 88.2469   8
  -5   3  10 4839.30 266.243  18
  -5   3  10 4820.53 205.484   8
  -5   3   9 1362.10 165.838  18
  -5   3   9 1753.43 134.402   8
  -5   3   8 4271.20 280.437  12
  -5   3   8 3666.18 275.087  18
  -5   3   7 6070.05 335.375  12
  -5   3   7 5456.81 340.651  18
  -5   3   6 692.046 130.173  12
  -5   3   6 687.784 146.172  18
  -5   3   5 11178.0 433.157  12
  -5   3   5 11673.4 488.430  18
  -5   3   5 12054.3 914.561   4
  -5   3   4 4228.40 525.551   4
  -5   3   4 4255.81 264.254  12
  -5   3   4 4265.09 301.430  18
  -5   3   3 7849.92 657.646   4
  -5   3   3 7839.01 333.981  12
  -5   3   3 8505.05 399.672  18
  -5   3   3 8483.69 355.660  14
  -5   3   2 24614.2 1110.12   4
  -5   3   2 23892.8 641.809  18
  -5   3   2 23746.6 574.147   5
  -5   3   2 24759.6 616.923  14
  -5   3   1 13159.4 464.882  18
  -5   3   1 13035.0 428.738   5
  -5   3   1 13967.4 468.921  14
  -5   3   0 9551.50 363.117   5
  -5   3   0 10024.7 418.146  14
  -5   3  -1 74147.5 979.062   5
  -5   3  -1 74016.2 1088.36  14
  -5   3  -1 76198.1 969.838  13
  -5   3  -2 3764.72 218.834   6
  -5   3  -2 3544.21 221.087   5
  -5   3  -2 4362.25 275.039  14
  -5   3  -2 3731.06 227.480  13
  -5   3  -3 1126.82 141.070   6
  -5   3  -3 1053.93 147.450  13
  -5   3  -4 5617.17 289.922   6
  -5   3  -4 5602.23 305.006  14
  -5   3  -4 6211.75 308.675  13
  -5   3  -5 13549.9 462.504   6
  -5   3  -5 14763.3 486.556  14
  -5   3  -5 14698.6 484.887  13
  -5   3  -6 2094.79 198.582   6
  -5   3  -6 2385.31 198.829  14
  -5   3  -6 2695.90 219.353  13
  -5   3  -7 8024.07 388.968   6
  -5   3  -7 7857.67 358.114  13
  -5   3  -8 3566.73 264.319   6
  -5   3  -8 3426.91 233.296  13
  -5   3  -9 1873.29 192.732   6
  -5   3  -9 1797.14 165.608  13
  -5   3 -10 249.012 69.6945  13
  -5   3 -11 2876.41 166.872  13
   5  -3  13 1215.85 78.3960   9
  -5   2  12 159.084 41.1471   8
  -5   2  11 209.633 57.4492   8
  -5   2  10-39.6893 47.2330   8
  -5   2  10 46.5179 74.7525  18
  -5   2   9 801.703 102.488   8
  -5   2   9 470.110 111.665  18
  -5   2   8 1739.77 144.545   8
  -5   2   8 1299.67 173.547  18
  -5   2   7 21.5223 46.6865   8
  -5   2   7 0.61507 82.0689  12
  -5   2   7-74.9995 95.2180  18
  -5   2   6 13170.3 377.710   8
  -5   2   6 14331.7 501.606  12
  -5   2   6 13478.7 520.987  18
  -5   2   5 20122.2 573.827  12
  -5   2   5 20391.8 633.782  18
  -5   2   4 5058.37 285.348  12
  -5   2   4 4936.22 309.555  18
  -5   2   3 743.587 119.579  12
  -5   2   3 741.139 123.431  18
  -5   2   3 830.756 106.807   5
  -5   2   3 521.141 101.536  14
  -5   2   2 2420.56 180.212   5
  -5   2   1 5252.94 250.994   5
  -5   2   0 54014.9 771.854   5
  -5   2  -1 124842. 1211.15   5
  -5   2  -2 8091.93 297.519   6
  -5   2  -3 8811.92 323.570   6
  -5   2  -3 9914.84 358.037  13
  -5   2  -4 344.969 83.4950  13
  -5   2  -4 155.536 59.2969   6
  -5   2  -4 236.597 85.1763  14
  -5   2  -5 3573.64 235.190   6
  -5   2  -5 3978.58 246.462  13
  -5   2  -6 32595.3 737.881   6
  -5   2  -6 32764.1 698.435  13
  -5   2  -7 6269.19 311.174  13
  -5   2  -8 375.965 90.9899  13
  -5   2  -9 447.706 96.3226  13
  -5   2 -10 1120.72 153.470   6
   5  -2  10 1224.78 110.002  17
  -5   2 -10 1088.03 123.054  13
   5  -2  11 642.328 77.4366  17
   5  -2  12 6802.15 213.951  17
   5  -2  12 6494.80 247.569   9
   5  -2  13 3334.55 127.511  17
   5  -2  13 3458.12 148.556   9
  -5   1  12 82.6625 38.0071   8
  -5   1  11 790.574 93.1795   8
  -5   1  10 931.889 108.841   8
  -5   1  10 1929.46 183.778  18
  -5   1   9 3011.50 193.006   8
  -5   1   9 2990.87 233.210  18
  -5   1   8 1889.79 157.164   8
  -5   1   8 1338.17 176.460  18
  -5   1   7 220.212 66.6971   8
  -5   1   7 45.8395 95.8830  18
  -5   1   6 1926.70 203.797  18
  -5   1   5 439.038 108.325  18
  -5   1   4 38648.4 827.042  18
  -5   1   3 26492.4 663.056  18
  -5   1   3 24667.6 523.379   5
  -5   1   2 185.878 60.5604   5
  -5   1   1 8783.09 300.942   5
  -5   1   0 25361.9 513.200   5
  -5   1  -1 854.322 89.7747   6
  -5   1  -2 33670.8 549.785   6
   5  -1   3 12215.8 668.239   2
  -5   1  -3 11702.4 350.346   6
   5  -1   4 429.469 143.711   2
  -5   1  -5 89.9060 55.3358  13
   5  -1   5 144.686 102.905   2
   5  -1   6 8380.49 658.716   2
  -5   1  -6 8446.19 340.680  13
   5  -1   7 11455.6 793.167   2
  -5   1  -7 11043.9 395.518  13
   5  -1   8 1285.42 119.990  17
  -5   1  -8 1064.13 130.309  13
   5  -1   9 21231.4 471.905  17
  -5   1  -9 20603.5 528.881  13
   5  -1  10 3368.17 188.627  17
   5  -1  11 325.650 61.8462  17
   5  -1  12 2194.35 136.937  17
   5  -1  12 2172.44 152.721   9
   5  -1  13 1607.01 110.207   9
   5  -1  13 1600.83 103.189  17
   5  -1  14 2688.79 107.040  17
  -5   0  12 1077.55 93.8595   8
  -5   0  11 769.349 93.7227   8
  -5   0  10 5596.30 249.126   8
  -5   0  10 6321.30 293.338  18
  -5   0   9 2191.97 168.326   8
  -5   0   9 3081.50 234.869  18
  -5   0   8 1627.77 148.737   8
  -5   0   8 1897.01 202.961  18
  -5   0   7-32.0856 94.5197  18
  -5   0   6-105.743 98.5613  18
  -5   0   5 7860.62 379.545  18
  -5   0   4 9411.62 403.508  18
  -5   0   2 1298.81 120.251   5
   5   0  -2 952.927 176.484   3
  -5   0   1 3960.82 184.588   5
   5   0   0 5750.47 432.190   2
  -5   0   0 6342.05 236.269   5
   5   0   1 3953.67 366.152   2
   5   0   2 58757.8 1423.69   2
   5   0   3 25650.3 986.603   2
   5   0   4 7245.62 559.801   2
   5   0   5 7629.68 600.500   2
  -5   0  -6 176.993 60.2271  13
   5   0   6-27.6285 90.8327   2
   5   0   7 38886.5 630.477  17
  -5   0  -7 37756.9 708.179  13
   5   0   8 17705.3 439.725  17
   5   0   8 19080.4 1101.03   2
  -5   0  -8 17714.5 488.345  13
   5   0   9 2435.43 168.509  17
   5   0  10 8494.45 308.448  17
   5   0  11 6062.98 253.218  17
   5   0  11 6486.44 293.009   9
   5   0  12 210.902 53.6951  17
   5   0  12 200.848 53.1545   9
   5   0  13 13.3390 28.0188  17
   5   0  13 42.2945 32.3983   9
   5   0  14 345.936 47.9968  17
  -5  -1  12 3058.86 147.451   8
  -5  -1  11 3481.39 179.596   8
  -5  -1  10 2.50350 44.6089   8
  -5  -1   9 3324.52 204.486   8
  -5  -1   9 3333.51 239.008  18
  -5  -1   8 5325.50 317.856  18
  -5  -1   7 951.781 163.152  18
  -5  -1   7 681.816 106.204  10
  -5  -1   6 1410.79 182.328  18
   5   1  -5 2150.75 313.438   3
  -5  -1   5 1329.89 168.083  18
   5   1  -4 6456.04 518.041   3
  -5  -1   4 6887.53 348.475  18
   5   1  -3 38984.9 1225.25   3
   5   1  -2 52097.1 1379.52   3
   5   1  -1 2325.47 282.913   3
   5   1   0 34998.6 1085.90   3
   5   1   0 36160.3 1196.73   2
   5   1   1 87003.3 1802.16   2
   5   1   2 80496.5 1765.26   2
   5   1   3 4142.36 405.483   2
   5   1   4 47315.5 1459.32   2
   5   1   5 17914.2 945.295   2
   5   1   6 778.244 103.855  17
   5   1   6 854.770 249.106   2
   5   1   7 1404.61 128.599  17
   5   1   7 1305.25 277.419   2
  -5  -1  -7 1404.11 141.214  13
   5   1   8 10435.9 348.887  17
   5   1   8 10231.9 814.280   2
   5   1   8 10495.4 393.041   9
   5   1   9 4963.08 246.180  17
   5   1   9 5168.97 281.011   9
   5   1  10 9209.86 333.950  17
   5   1  10 9689.47 377.662   9
   5   1  11 2794.34 182.395  17
   5   1  11 2753.70 190.383   9
   5   1  12-9.95605 40.1844  17
   5   1  12 12.1112 35.5447   9
   5   1  13 5063.83 205.219  17
   5   1  13 5043.50 205.155   9
   5   1  14 151.423 39.4629  17
  -5  -2  12-39.6729 36.5268   8
  -5  -2  11 30.0556 35.4365   8
  -5  -2  10 4495.93 219.351   8
  -5  -2   9 9157.96 331.192   8
  -5  -2   9 8109.23 343.401  18
  -5  -2   8 5464.01 262.268  10
  -5  -2   8 5575.31 306.414  18
  -5  -2   7 1847.74 193.240  18
  -5  -2   7 1781.54 164.118  10
  -5  -2   6 1810.28 193.118  18
  -5  -2   6 1610.31 157.178  10
  -5  -2   5 660.252 127.350  18
   5   2  -5 462.819 174.889   3
  -5  -2   4 11862.7 444.660  18
   5   2  -4 11388.8 717.239   3
  -5  -2   3 44392.5 829.038  18
   5   2  -3 43235.7 1363.00   3
   5   2  -2 745.498 187.899   3
   5   2  -1 10461.5 634.795   3
   5   2   0 21052.6 857.548   3
   5   2   1 6107.41 509.339   2
   5   2   2 1607.64 269.918   2
   5   2   3 36409.0 1258.19   2
   5   2   4 13277.1 771.205   2
   5   2   5 11634.0 772.254   2
   5   2   5 12458.4 391.562   9
   5   2   6 2954.97 410.650   2
   5   2   6 3420.20 192.630  17
   5   2   6 3249.71 209.160   9
  -5  -2  -6 2907.43 188.041  13
   5   2   7 28367.5 568.503  17
   5   2   7 29232.2 1330.00   2
   5   2   7 28623.8 632.345   9
   5   2   8 1252.19 128.548  17
   5   2   8 1452.69 148.961   9
   5   2   8 1146.19 285.817   2
   5   2   9 5912.73 271.918  17
   5   2   9 5828.95 290.102   9
   5   2  10 729.963 105.933  17
   5   2  10 805.737 110.399   9
   5   2  11 1439.36 135.339  17
   5   2  11 1505.17 144.718   9
   5   2  12 4201.90 211.933  17
   5   2  12 4311.04 217.698   9
   5   2  13 1123.11 102.376  17
   5   2  13 1117.11 97.4426   9
   5   2  14 9.14863 23.4733  17
  -5  -3  11 289.215 54.7131   8
  -5  -3  10 1922.46 139.471   8
  -5  -3   9 1094.96 119.247   8
  -5  -3   9 1191.52 121.930  10
  -5  -3   8 3326.49 214.584  10
  -5  -3   8 2793.89 221.561  18
  -5  -3   7 4890.93 296.780  18
  -5  -3   7 5474.09 285.242  10
  -5  -3   6 2792.70 232.384  18
  -5  -3   6 3209.78 226.513  10
   5   3  -5 5948.14 569.527   3
  -5  -3   5 5504.36 316.897  18
  -5  -3   4 4367.21 277.598  18
   5   3  -4 3665.15 437.379   3
  -5  -3   3 8712.22 382.453  18
   5   3  -3 8852.21 654.742   3
   5   3  -3 9334.73 353.080  15
  -5  -3   2 24703.4 621.749  18
   5   3  -2 22734.8 1006.58   3
   5   3  -2 23100.1 556.625  15
   5   3  -1 66053.0 1675.63   3
   5   3   0 4567.14 426.541   3
   5   3   1 3047.08 345.844   3
   5   3   1 3719.79 456.330   2
   5   3   2 10547.7 705.251   2
   5   3   3 7910.13 610.075   2
   5   3   4 2635.24 356.621   2
   5   3   4 2980.11 194.076   9
   5   3   5 59963.0 800.739  17
   5   3   5 59709.2 875.406  15
   5   3   5 60201.5 887.115   9
   5   3   6 33193.3 610.927  17
   5   3   6 32943.0 648.865  15
   5   3   6 32381.6 665.502   9
   5   3   7 8665.44 730.007   2
   5   3   7 8784.08 326.765  17
   5   3   7 8645.62 351.416   9
   5   3   8 33745.3 652.326  17
   5   3   8 33984.1 706.707   9
   5   3   9 12637.7 405.598  17
   5   3   9 12567.3 431.850   9
   5   3  10 3017.76 200.932  17
   5   3  10 2811.87 201.232   9
   5   3  11 1628.59 145.182  17
   5   3  11 1869.15 156.934   9
   5   3  12 5215.28 233.469  17
   5   3  12 5527.99 239.550   9
   5   3  13 158.898 45.7402  17
   5   3  13 173.518 42.4735   9
   5   3  14 696.651 68.8150  17
  -5  -4  11 762.511 67.7263   8
  -5  -4  10 140.062 48.9541   8
  -5  -4  10 79.3099 42.2159  10
  -5  -4   9 1445.07 125.725   8
  -5  -4   9 1442.14 135.739  10
  -5  -4   8 6030.96 283.689  10
  -5  -4   7 690.472 114.022  10
  -5  -4   6 224.364 82.7132  10
  -5  -4   5 1271.27 169.415  18
  -5  -4   5 1364.69 158.763  10
  -5  -4   4 4369.23 291.965  18
  -5  -4   3 6684.47 350.843  18
   5   4  -3 6130.25 575.271   3
   5   4  -3 6775.33 315.000  15
  -5  -4   2 26226.2 669.795  18
   5   4  -2 27495.1 1178.18   3
   5   4  -2 24525.6 596.981  15
  -5  -4   1 2034.79 198.269  18
   5   4  -1 2091.44 185.340  15
   5   4   0 9663.03 375.158  15
   5   4   0 10739.8 694.993   3
   5   4   1 5345.31 256.276   9
   5   4   1 5089.30 274.411  15
   5   4   1 5229.94 475.668   3
   5   4   2 405.022 91.1356  15
   5   4   2 277.024 79.2467   9
   5   4   3 6963.88 598.502   2
   5   4   3 7614.37 286.921  17
   5   4   3 6720.31 313.915  15
   5   4   3 6480.21 290.051   9
   5   4   4 13307.6 828.060   2
   5   4   4 14301.3 393.194  17
   5   4   4 14291.5 450.874  15
   5   4   4 14043.8 432.168   9
   5   4   5 11858.9 798.943   2
   5   4   5 11662.7 367.799  17
   5   4   5 10392.6 380.222  15
   5   4   5 10743.8 389.347   9
   5   4   6 643.830 108.978  17
   5   4   6 270.707 75.5637  15
   5   4   6 596.719 200.948   2
   5   4   6 181.427 70.3394   9
   5   4   7 22708.3 532.390  17
   5   4   7 23424.0 596.983   9
   5   4   8 450.418 88.8099  17
   5   4   8 392.430 84.7671   9
   5   4   9 635.862 99.3235  17
   5   4   9 695.177 107.586   9
   5   4  10 6430.63 284.106  17
   5   4  10 6643.47 302.112   9
   5   4  11 3156.77 192.857  17
   5   4  11 2898.35 187.245   9
   5   4  12 290.351 62.6388  17
   5   4  12 295.548 58.5039   9
   5   4  13 54.9675 33.6917  17
   5   4  14 4.49009 21.5955  17
  -5  -5  10 353.373 50.5781   8
  -5  -5  10 326.804 54.7677  10
  -5  -5   9 263.442 57.7533   8
  -5  -5   9 304.611 69.1727  10
  -5  -5   8 2514.30 181.011  10
  -5  -5   7 304.042 83.8427  10
  -5  -5   6 3872.65 247.211  10
  -5  -5   5 66.7145 62.6909  10
  -5  -5   4 263.041 89.8170  10
  -5  -5   3 393.397 100.312  10
   5   5  -3 199.448 83.5821  15
   5   5  -2 1028.58 141.100  15
   5   5  -2 1203.93 261.566   3
   5   5  -1 1543.17 162.942  15
   5   5  -1 1549.74 295.622   3
   5   5   0 12332.7 407.345   9
   5   5   0 12717.7 451.212  15
   5   5   0 13467.1 817.041   3
   5   5   1 14833.7 450.751   9
   5   5   1 14717.8 484.593  15
   5   5   1 15100.6 850.791   3
   5   5   2 2162.20 175.040   9
   5   5   2 2460.05 205.635  15
   5   5   3 6700.93 619.234   2
   5   5   3 7526.03 347.903  15
   5   5   3 7525.92 324.465   9
   5   5   4 859.974 109.542  17
   5   5   4 593.450 105.596  15
   5   5   4 650.742 103.683   9
   5   5   4 494.052 174.200   2
   5   5   5 9748.63 743.453   2
   5   5   5 10210.8 348.136  17
   5   5   5 10421.9 393.357  15
   5   5   5 10567.3 392.552   9
   5   5   6 29843.1 605.948  17
   5   5   6 29225.2 636.552  15
   5   5   6 29004.7 660.526   9
   5   5   7 20183.8 503.460  17
   5   5   7 20045.7 550.533   9
   5   5   8 1854.95 156.913  17
   5   5   8 1846.82 168.718   9
   5   5   9 357.263 82.3022  12
   5   5   9 477.044 87.7732  17
   5   5   9 430.901 83.8205   9
   5   5  10 357.501 75.4396  17
   5   5  10 391.058 76.5974   9
   5   5  11 361.061 71.4395  17
   5   5  11 260.175 60.4376   9
   5   5  12 786.068 86.9001  17
   5   5  12 841.851 84.3415   9
   5   5  13 2536.72 128.704  17
   5   5  14 554.594 49.0438  17
  -5  -6   9 113.630 44.9878  10
  -5  -6   8 47.1574 41.9813   8
  -5  -6   8 48.8423 50.4685  10
  -5  -6   7 2255.15 172.260  10
  -5  -6   6 853.642 120.011  10
  -5  -6   5 1675.73 164.375  10
  -5  -6   4 2142.54 190.903  10
   5   6  -4 2152.05 185.453  15
  -5  -6   3 100.594 67.2362  10
   5   6  -3 63.2769 58.9235  15
  -5  -6   2 106.962 70.1392  10
   5   6  -2 186.585 74.1656  15
  -5  -6   1 9476.15 370.568  10
   5   6  -1 9850.18 415.929  15
  -5  -6   0 3362.11 217.524  10
   5   6   0 3362.00 248.042  15
   5   6   1 220.837 85.5087  15
   5   6   1 151.536 63.6619   9
   5   6   2 10757.2 406.857   9
   5   6   2 10770.7 429.638  15
   5   6   3 6387.84 314.865   9
   5   6   3 6556.14 334.753  15
   5   6   4 26.8714 55.6206  15
   5   6   4-14.8025 37.8989   9
   5   6   5 108.682 50.2696  17
   5   6   5 79.9489 59.9536  15
   5   6   5 188.372 61.5269   9
   5   6   6 3619.75 212.944  17
   5   6   6 3669.38 236.113  15
   5   6   6 3438.58 232.781   9
   5   6   7 1107.53 120.842  17
   5   6   7 1023.15 128.364   9
   5   6   8 3638.71 209.739  17
   5   6   8 3748.67 233.257   9
   5   6   9 2087.21 164.083  12
   5   6   9 2261.32 162.235  17
   5   6   9 2292.71 175.990   9
   5   6  10 303.587 64.8240  17
   5   6  10 257.133 69.0463  12
   5   6  10 283.999 63.1281   9
   5   6  11 247.917 55.2175  17
   5   6  11 175.281 55.3335  12
   5   6  11 245.604 54.8403   9
   5   6  12 2310.40 127.586  17
  -5  -7   8 1757.63 120.739  10
  -5  -7   7 4326.91 208.359  10
  -5  -7   6 1362.77 135.212  10
  -5  -7   5 1726.60 155.932  10
  -5  -7   4 2226.04 180.380  10
   5   7  -4 2531.94 194.785  15
  -5  -7   3 224.244 73.3360  10
   5   7  -3 196.753 80.2372  15
  -5  -7   2-8.29019 49.9482  10
   5   7  -2 38.9409 54.4841  15
  -5  -7   1 670.600 110.209  10
   5   7  -1 627.420 117.457  15
  -5  -7   0 210.101 72.7830  10
   5   7   0 249.263 89.5792  15
   5   7   1 6771.19 352.799  15
   5   7   2 3869.93 270.474  15
   5   7   3 2203.77 191.324   9
   5   7   3 2406.23 213.742  15
   5   7   4 0.19441 57.2295  15
   5   7   4 14.9575 40.2537   9
   5   7   5 2262.52 195.429  15
   5   7   5 2390.93 194.133   9
   5   7   6 730.210 112.122  15
   5   7   6 803.371 114.962   9
   5   7   7 781.771 114.630   9
   5   7   8 5020.65 251.322  12
   5   7   8 4490.76 243.293   9
   5   7   9 614.190 96.8680  12
   5   7   9 786.862 100.541   9
   5   7  10 178.953 61.3621  12
   5   7  10 190.785 50.8290   9
   5   7  11 407.755 63.7283  12
  -5  -8   7 76.2975 33.3472  10
  -5  -8   6 5461.33 211.517  10
  -5  -8   5 4312.92 205.803  10
  -5  -8   4 464.530 84.5469  10
  -5  -8   3 2149.03 160.663  10
   5   8  -3 1915.65 171.275  15
  -5  -8   2 128.911 58.1653  11
  -5  -8   2 26.8604 45.1297  10
   5   8  -2 34.4925 47.3431  15
  -5  -8   1 549.332 85.2517  10
   5   8  -1 474.930 107.915  15
   5   8   0 1292.35 159.008  15
   5   8   1 3187.95 244.424  15
   5   8   2-57.9911 61.2254  15
   5   8   3 5233.89 301.023  15
   5   8   4 2950.46 224.424  15
   5   8   5 80.6194 61.9023  15
   5   8   6 625.103 103.956  15
   5   8   7 8289.00 313.270  12
   5   8   8 4044.68 210.750  12
   5   8   9 58.7655 49.7027  12
   5   8  10 995.089 92.1757  12
   5   8  11 132.039 38.0483  12
  -5  -9   4 2076.29 115.886  10
  -5  -9   3 1684.53 111.206  10
  -5  -9   2 33.1096 41.3953  11
   5   9  -2 58.8585 53.4831  15
  -5  -9   1 1058.46 103.561  11
   5   9  -1 1052.65 130.185  15
   5   9   0 1882.19 172.780  15
   5   9   1 192.489 76.3520  15
   5   9   2 2839.14 213.876  15
   5   9   3 3344.28 227.686  15
   5   9   4 386.332 85.5013  15
   5   9   5 202.795 67.3671  15
   5   9   6 255.158 64.0782  15
   5   9   6 329.306 77.1300  12
   5   9   7-10.4345 47.9203  12
   5   9   8 853.358 92.3658  12
   5   9   9 2523.68 131.862  12
  -5 -10   1 94.0175 38.4858  11
  -5 -10   0-1.50025 31.7003  11
  -5 -10  -1 995.331 92.6258  11
   5  10   2 1183.00 92.0680  12
  -5 -10  -2 1473.05 112.559  11
   5  10   3 105.013 49.1469  12
   5  10   4 1397.81 105.908  12
   5  10   5 1593.81 109.198  12
   5  10   6 403.192 61.0773  12
   5  10   7 352.010 56.4752  12
  -6   8   2 138.700 55.1637  14
  -6   8   1 735.283 97.8246  14
  -6   8   0 116.035 63.1005  14
  -6   8  -1 988.689 112.042  14
  -6   8  -2 391.734 80.0814  14
  -6   8  -3 4317.29 197.927  14
  -6   8  -4 36.5220 37.7581  14
  -6   7   7 683.587 84.5530  18
  -6   7   6-89.7315 66.2253  18
  -6   7   5 835.960 116.732  18
  -6   7   4 3022.64 205.577  18
  -6   7   3 1486.76 150.251  18
  -6   7   3 1407.06 130.637  14
  -6   7   2 14746.9 432.145  18
  -6   7   2 16692.4 460.308  14
  -6   7   1 4112.25 247.361  14
  -6   7   0 1913.02 180.745  14
  -6   7  -1 1019.84 146.399  14
  -6   7  -2 7274.70 327.578  14
  -6   7  -3 458.159 76.7373  13
  -6   7  -3 623.548 107.151  14
  -6   7  -4 6839.12 283.366  14
  -6   7  -4 7564.87 270.720  13
  -6   7  -5 5314.76 223.477  14
  -6   7  -5 5534.14 225.322  13
  -6   7  -6 38.7407 37.3233  13
  -6   7  -7 708.299 71.5896  13
  -6   6   8 2673.73 164.716  18
  -6   6   7-215.476 85.8497  18
  -6   6   6 1160.13 142.039  18
  -6   6   5-16.8267 65.7710  18
  -6   6   4 493.619 111.580  18
  -6   6   4 374.783 83.9901  14
  -6   6   3 2548.25 217.656  18
  -6   6   3 2744.83 202.004  14
  -6   6   2 10990.6 428.989  18
  -6   6   2 11647.4 426.376  14
  -6   6   1 1578.46 175.687  14
  -6   6   0 10103.4 426.234  14
  -6   6  -1 2958.90 237.586  14
  -6   6  -2 3628.74 265.484  14
  -6   6  -2 2318.52 181.431  13
  -6   6  -3 4160.13 266.209  14
  -6   6  -3 4470.00 249.561  13
  -6   6  -4 9585.02 375.155  14
  -6   6  -4 10573.9 376.665  13
  -6   6  -5 197.474 71.7926  13
  -6   6  -5 42.4784 53.0878  14
  -6   6  -6 6234.06 250.137  14
  -6   6  -6 7145.11 291.073  13
  -6   6  -7 1072.70 111.909  13
  -6   6  -8 54.9923 38.4664  13
  -6   6  -9 614.603 63.3892  13
  -6   5   9-145.007 68.4588  18
  -6   5   8-123.051 77.6485  18
  -6   5   7 726.315 122.486  18
  -6   5   6 4304.09 281.052  18
  -6   5   5 496.219 116.753  18
  -6   5   4-1.79214 71.9001  18
  -6   5   4-13.6123 55.7670  14
  -6   5   3 10220.0 447.152  18
  -6   5   3 10334.0 400.650  14
  -6   5   2 375.143 111.384  18
  -6   5   2 275.143 101.357  14
  -6   5   1 20380.7 594.009  18
  -6   5   1 22294.4 638.927  14
  -6   5   0 14335.5 493.086   5
  -6   5   0 14243.8 524.435  14
  -6   5  -1 4101.99 273.562   5
  -6   5  -1 4290.85 297.482  14
  -6   5  -1 3828.43 231.619  13
  -6   5  -2 21267.7 635.974  14
  -6   5  -2 21744.6 566.242  13
  -6   5  -3 3757.71 264.348   5
  -6   5  -3 3186.07 252.207  14
  -6   5  -3 3692.93 241.477  13
  -6   5  -4 564.549 108.944   5
  -6   5  -4 533.055 115.311  14
  -6   5  -4 594.142 106.569  13
  -6   5  -5 5773.68 296.968  14
  -6   5  -5 6646.61 316.076  13
  -6   5  -6 8746.19 332.884  14
  -6   5  -6 9980.36 375.816  13
  -6   5  -7 143.801 65.4555  13
  -6   5  -8 776.585 102.251  13
  -6   5  -9 63.1687 39.6282  13
  -6   5 -10 6.90023 27.6765  13
  -6   4  10 2160.38 132.516  18
  -6   4   9-159.367 76.6218  18
  -6   4   8 3034.25 220.758  18
  -6   4   7 9247.99 404.662  18
  -6   4   6 3797.43 276.248  18
  -6   4   5 2908.46 250.160  18
  -6   4   4 7735.68 402.376  18
  -6   4   4 8054.37 348.225  14
  -6   4   3 21.7006 76.6331  18
  -6   4   3 0.18653 68.7985  14
  -6   4   2 30.6758 76.3852  18
  -6   4   2 146.814 95.2130  14
  -6   4   1 21428.2 624.934  18
  -6   4   1 22972.0 619.109   5
  -6   4   1 22126.6 633.467  14
  -6   4   0 7851.85 370.874   5
  -6   4   0 7471.72 377.346  14
  -6   4   0 7365.97 312.055  13
  -6   4  -1 2731.46 232.248   5
  -6   4  -1 2804.28 239.112  14
  -6   4  -1 2337.96 188.114  13
  -6   4  -2 2558.62 230.470   5
  -6   4  -2 2358.51 229.063  14
  -6   4  -2 1996.22 187.546  13
  -6   4  -3 1283.08 151.998   5
  -6   4  -3 1163.05 164.675  14
  -6   4  -3 1358.23 151.011  13
  -6   4  -4 399.306 99.4874  13
  -6   4  -4 342.146 88.5518   5
  -6   4  -4 406.431 103.589  14
  -6   4  -5 25739.2 645.093  14
  -6   4  -5 27271.0 654.976  13
  -6   4  -6 6032.07 322.015   6
  -6   4  -6 6374.37 339.943   5
  -6   4  -6 5414.29 281.976  14
  -6   4  -6 5764.22 299.717  13
  -6   4  -7 11482.9 408.874  13
  -6   4  -8 11414.3 384.435  13
  -6   4  -9 1018.25 114.276  13
  -6   4 -10 317.289 59.2912  13
   6  -4  11 497.502 57.6167   9
  -6   3  10 2445.54 155.882  18
  -6   3   9 298.643 85.6903  18
  -6   3   8-90.5777 85.8809  18
  -6   3   7-20.7901 92.2283  18
  -6   3   6 8134.36 407.023  18
  -6   3   5 21606.3 661.736  18
  -6   3   4 117.430 96.0068  18
  -6   3   3 13026.6 517.431  18
  -6   3   3 12873.3 455.324  14
  -6   3   2 4974.45 316.403  18
  -6   3   2 4372.41 265.567   5
  -6   3   1 42016.2 866.603  18
  -6   3   1 41096.7 847.279  14
  -6   3   1 42540.8 737.692  13
  -6   3   0 12459.1 476.950  14
  -6   3   0 10805.9 382.726  13
  -6   3  -1 28368.8 666.238   5
  -6   3  -1 28004.1 712.076  14
  -6   3  -1 29488.0 645.794  13
  -6   3  -2 20247.6 611.502  14
  -6   3  -2 17301.2 519.938  13
  -6   3  -3 9783.74 422.789  14
  -6   3  -3 10271.0 404.007  13
  -6   3  -4 8430.29 366.541   6
  -6   3  -4 9170.56 394.110   5
  -6   3  -4 10408.3 432.662  14
  -6   3  -4 10055.1 402.483  13
  -6   3  -5 1794.30 181.234   6
  -6   3  -5 1706.59 178.247  14
  -6   3  -5 1895.78 180.239  13
  -6   3  -6 1515.64 175.096  14
  -6   3  -6 1115.87 150.630  13
  -6   3  -7 18102.1 581.778   6
  -6   3  -7 17314.4 514.650  13
  -6   3  -8 1431.81 150.095  13
  -6   3  -9 5481.96 261.519  13
  -6   3 -10 707.752 88.2868  13
  -6   3 -11 278.157 49.5764  13
   6  -3  11 456.335 64.6154   9
   6  -3  12 891.955 70.8613   9
  -6   2  10 1973.56 152.523  18
  -6   2  10 1141.67 90.1723   8
  -6   2   9 9116.68 354.558  18
  -6   2   9 8355.75 261.008   8
  -6   2   8 198.731 60.4582   8
  -6   2   8 129.535 83.5273  18
  -6   2   7 226.107 92.2853  18
  -6   2   6 16350.1 571.042  18
  -6   2   5 6529.36 369.081  18
  -6   2   4 8092.74 408.441  18
  -6   2   3 22826.2 668.024  18
   6  -2  -3 22595.6 569.470  15
  -6   2   2 12365.8 480.304  18
  -6   2   2 11641.9 413.520   5
  -6   2   2 12376.3 450.092  14
  -6   2   1 2409.35 215.886  18
  -6   2   1 2704.15 211.038   5
  -6   2   1 2460.69 212.111  14
  -6   2   1 2673.38 191.533  13
  -6   2   0 56926.4 955.104  18
  -6   2   0 57520.0 912.010   5
  -6   2   0 58752.7 990.370  14
  -6   2   0 56155.3 869.084  13
  -6   2  -1 45092.9 796.344   5
  -6   2  -1 45284.0 875.441  14
  -6   2  -1 46074.2 793.038  13
  -6   2  -2 11065.7 401.062   5
  -6   2  -2 11142.5 439.836  14
  -6   2  -2 10506.7 388.187  13
  -6   2  -3 18545.0 492.929   6
  -6   2  -3 18605.5 567.326  14
  -6   2  -3 19380.3 544.265  13
  -6   2  -4 632.812 105.428   6
  -6   2  -4 647.398 127.590  14
  -6   2  -4 671.264 115.279  13
  -6   2  -5 3129.50 225.425   6
  -6   2  -5 3025.48 228.691  14
  -6   2  -5 3380.31 236.223  13
  -6   2  -6 9834.58 410.539   6
  -6   2  -6 9936.96 394.085  14
  -6   2  -6 10641.9 412.653  13
  -6   2  -7 24046.7 651.015   6
   6  -2   7 23655.7 535.555  15
  -6   2  -7 23255.3 597.788  13
  -6   2  -8 829.166 130.020   6
  -6   2  -8 1186.74 142.216  13
  -6   2  -9 19625.6 497.812  13
  -6   2 -10 609.396 86.1676  13
   6  -2  11-5.26613 30.5940   9
   6  -2  12 1179.05 92.5116   9
  -6   1  11 1022.29 78.2392   8
  -6   1  10 5768.46 244.910  18
  -6   1  10 5879.60 212.891   8
  -6   1   9 2377.07 151.109   8
  -6   1   9 3462.55 232.682  18
  -6   1   8 422.618 77.3982   8
  -6   1   8 954.760 148.654  18
  -6   1   7 30.0571 43.3722   8
  -6   1   7-51.1203 100.411  18
  -6   1   6 833.705 104.608   8
  -6   1   6 591.723 133.623  18
  -6   1   5 5136.48 327.812  18
  -6   1   4 59463.4 1080.37  18
  -6   1   3 22016.1 649.052  18
   6  -1  -3 20769.0 539.663  15
  -6   1   2 14457.4 514.756  18
   6  -1  -2 13900.9 449.339  15
  -6   1   2 14252.5 436.358   5
  -6   1   1 15332.8 508.080  18
  -6   1   1 15914.3 468.956   5
   6  -1  -1 15365.2 476.097  15
  -6   1   1 15375.1 500.720  14
  -6   1   1 15593.1 456.917  13
  -6   1   0 15379.9 446.603   5
  -6   1   0 15825.8 502.532  18
  -6   1   0 16150.7 513.463  14
  -6   1   0 15292.1 451.593  13
  -6   1  -1 1098.81 130.206   5
  -6   1  -1 1158.49 150.556  14
  -6   1  -1 1089.58 134.878  13
  -6   1  -2 88690.6 1199.95  14
  -6   1  -2 85581.2 1075.38  13
  -6   1  -3 21115.9 588.069  14
  -6   1  -3 21881.1 556.275  13
  -6   1  -4 9820.26 358.105   6
  -6   1  -4 9894.20 404.650  14
  -6   1  -4 10875.0 402.706  13
  -6   1  -5 4411.71 257.761   6
   6  -1   5 4754.97 267.421  15
  -6   1  -5 4990.94 292.617  14
  -6   1  -5 5205.46 284.939  13
  -6   1  -6 3913.50 255.388   6
   6  -1   6 3952.12 236.013  15
  -6   1  -6 4103.56 253.754  13
  -6   1  -7 3287.38 243.166   6
   6  -1   7 3243.02 202.169  15
  -6   1  -7 3275.01 225.949  13
  -6   1  -8 4122.83 280.662   6
  -6   1  -8 4039.47 240.806  13
  -6   1  -9 13353.3 495.175   6
  -6   1  -9 11720.9 386.281  13
   6  -1  10 1784.68 152.071   9
  -6   1 -10 1661.01 137.213  13
   6  -1  11 2210.17 154.795   9
   6  -1  12-1.99165 24.3894   9
   6  -1  13 2457.87 114.911   9
  -6   0  11-15.2199 31.4776   8
  -6   0  10 2089.94 133.846   8
  -6   0  10 1770.31 138.324  18
  -6   0   9 86.9560 50.1188   8
  -6   0   9 458.368 116.988  18
  -6   0   8 8231.83 302.390   8
  -6   0   8 9691.90 401.180  18
  -6   0   7 2824.55 185.757   8
  -6   0   7 3709.11 268.080  18
  -6   0   6 1514.66 197.062  18
  -6   0   5 20691.7 642.716  18
  -6   0   4 17726.9 600.547  18
  -6   0   3 16137.8 562.614  18
   6   0  -3 15177.1 460.257  15
  -6   0   2 47091.2 938.769  18
   6   0  -2 54066.8 874.323  15
  -6   0   1 15150.5 515.547  18
  -6   0   1 15715.4 438.398   5
   6   0  -1 16338.9 487.933  15
  -6   0   0 8189.67 365.192  18
   6   0   0 9466.09 373.043  15
  -6   0   0 11640.5 398.710  13
   6   0   1 12629.4 427.156  15
  -6   0  -1 12883.1 416.972  13
   6   0   2 26760.4 621.282  15
  -6   0  -2 26240.2 600.402  13
   6   0   3 19378.7 535.521  15
   6   0   3 18293.7 469.759   9
  -6   0  -3 19331.0 515.291  13
   6   0   4 112266. 1264.59  15
   6   0   4 113502. 1215.32   9
  -6   0  -4 111229. 1236.20  13
  -6   0  -5 6614.95 304.616   6
   6   0   5 8254.81 684.293   2
   6   0   5 7384.93 328.398  15
   6   0   5 7405.42 320.606   9
  -6   0  -5 9084.92 370.521  13
   6   0   6 17297.1 484.467  15
   6   0   6 17725.5 507.804   9
  -6   0  -6 18921.2 523.985  13
   6   0   7 5172.17 260.287  15
   6   0   7 5129.10 279.960   9
  -6   0  -7 5557.67 292.095  13
   6   0   8 30214.3 674.862   9
  -6   0  -8 28316.0 623.634  13
  -6   0  -9 161.842 64.8210  13
   6   0   9 176.886 56.6342  17
   6   0   9 264.509 76.9300   9
   6   0  10 19340.7 421.176  17
   6   0  10 19541.7 500.865   9
   6   0  11 4845.31 197.976  17
   6   0  11 5057.07 236.933   9
   6   0  12 59.4862 31.2537  17
   6   0  12 15.4283 32.1224   9
   6   0  13 105.657 28.9546  17
   6   0  13 107.296 33.9199   9
  -6  -1  11 145.841 41.3083   8
  -6  -1  10 106.181 47.4006   8
  -6  -1   9 3332.31 185.834   8
  -6  -1   9 2658.84 192.918  18
  -6  -1   8 4359.73 224.983   8
  -6  -1   8 4327.02 268.812  18
  -6  -1   7 1593.33 188.238  18
  -6  -1   6 10258.9 441.264  18
  -6  -1   6 9933.80 361.904  10
  -6  -1   5 1302.73 177.696  18
  -6  -1   4 94.0526 85.8382  18
  -6  -1   3 21451.5 620.024  18
   6   1  -3 20849.3 536.019  15
  -6  -1   2 36087.7 788.114  18
   6   1  -2 33787.5 687.741  15
   6   1  -2 36371.4 1254.87   3
  -6  -1   1 1233.11 157.223  18
   6   1  -1 1347.68 148.944  15
  -6  -1   0 13712.6 461.812  18
   6   1   0 13298.1 435.415  15
   6   1   1 22536.7 1005.90   2
  -6  -1  -1 23986.4 588.354  18
  -6  -1  -1 24355.6 500.474   5
   6   1   1 23608.6 583.283  15
  -6  -1  -1 23504.5 571.609  13
   6   1   2 3353.19 400.408   2
   6   1   2 3679.05 231.182  15
  -6  -1  -2 4208.12 243.501  13
   6   1   3 52135.0 1598.89   2
   6   1   3 51525.7 856.908  15
   6   1   3 52606.2 795.315   9
  -6  -1  -3 51547.1 838.518  13
   6   1   4 45500.5 808.286  15
   6   1   4 46122.7 764.816   9
  -6  -1  -4 45754.5 791.820  13
  -6  -1  -5 90.0548 71.6003  13
   6   1   5 23.0089 54.6048  15
   6   1   5 44.5838 48.3205   9
   6   1   6 5428.02 587.328   2
   6   1   6 5162.65 267.829  15
   6   1   6 5187.31 277.360   9
  -6  -1  -6 5139.52 271.292  13
   6   1   7 1228.86 117.647  17
   6   1   7 1278.87 143.400   9
  -6  -1  -7 1185.16 132.874  13
   6   1   8 1440.63 128.446  17
   6   1   8 1570.83 156.926   9
  -6  -1  -8 1401.53 143.413  13
   6   1   9 9810.17 324.902  17
   6   1   9 9921.97 376.400   9
   6   1  10 16037.8 404.359  17
   6   1  10 17390.2 473.878   9
   6   1  11 1484.85 118.114  17
   6   1  11 1407.72 132.348   9
   6   1  12 8574.29 249.585  17
   6   1  12 8905.27 286.220   9
   6   1  13 19.1930 23.5130  17
   6   1  13 3.93276 22.7964   9
  -6  -2  11 203.013 41.1317   8
  -6  -2  10 15.0610 33.4044   8
  -6  -2   9 1970.90 144.295   8
  -6  -2   8-91.5478 90.1224  18
  -6  -2   8 76.1618 50.5753  10
  -6  -2   7 6335.15 334.363  18
  -6  -2   7 7097.64 303.360  10
  -6  -2   6 6737.94 352.638  18
  -6  -2   6 6677.27 313.885  10
  -6  -2   5 2265.69 216.508  18
  -6  -2   4 415.572 106.796  18
  -6  -2   3 16440.5 550.123  18
   6   2  -3 17357.8 502.133  15
   6   2  -3 15595.7 882.676   3
  -6  -2   2 82.7776 78.5392  18
   6   2  -2 83.3678 57.2496  15
   6   2  -2-83.3443 102.400   3
   6   2  -1 5547.18 284.669  15
  -6  -2   1 5872.05 319.172  18
   6   2  -1 6091.37 536.821   3
   6   2  -1 5718.59 564.943   2
   6   2   0 7029.86 605.532   2
  -6  -2   0 8179.82 365.337  18
   6   2   0 7566.70 333.364  15
  -6  -2  -1 1022.90 136.187  18
   6   2   1 1006.41 237.174   2
   6   2   1 961.100 122.584  15
   6   2   2-14.2979 53.8446  15
   6   2   2 54.4794 41.9608   9
   6   2   3 31254.1 673.662  15
   6   2   3 31985.1 637.393   9
   6   2   4 753.161 112.705  15
   6   2   4 876.302 112.365   9
   6   2   4 1111.54 264.306   2
  -6  -2  -4 775.946 114.324  13
   6   2   5 60810.5 1873.48   2
   6   2   5 64622.7 809.731  17
   6   2   5 64301.2 951.639  15
   6   2   5 63855.0 937.106   9
  -6  -2  -5 61717.1 923.553  13
   6   2   6 19290.9 457.277  17
   6   2   6 19198.2 514.729  15
   6   2   6 19201.3 528.581   9
  -6  -2  -6 18552.0 507.380  13
   6   2   7 13956.0 395.814  17
   6   2   7 13976.0 454.346   9
  -6  -2  -7 12857.7 412.862  13
   6   2   8 16519.3 433.750  17
   6   2   8 17168.6 505.988   9
   6   2   9 171.077 54.5179  17
   6   2   9 187.631 61.2662   9
   6   2  10 272.983 62.8178  17
   6   2  10 314.122 71.5440   9
   6   2  11 6360.21 243.907  17
   6   2  11 6872.71 284.810   9
   6   2  12 1650.69 115.625  17
   6   2  12 1845.75 135.321   9
   6   2  13 10.0954 23.4702  17
   6   2  13-17.5830 22.8621   9
  -6  -3  10 211.339 50.9665   8
  -6  -3   9 368.404 69.4302   8
  -6  -3   9 335.195 69.0029  10
  -6  -3   8 2746.24 203.002  10
  -6  -3   7 9313.76 392.739  18
  -6  -3   7 9485.07 351.316  10
  -6  -3   6 1214.09 157.985  18
  -6  -3   6 1509.66 157.004  10
  -6  -3   5 12718.0 489.237  18
  -6  -3   5 12862.0 444.614  10
  -6  -3   4 3714.81 268.318  18
  -6  -3   3 139.834 89.1317  18
   6   3  -3 74.7621 67.2538  15
  -6  -3   2 23969.1 668.381  18
   6   3  -2 22439.9 590.333  15
   6   3  -2 24899.9 1167.89   3
  -6  -3   1 58603.7 1012.74  18
   6   3  -1 56184.5 936.869  15
   6   3  -1 57220.4 1665.13   3
  -6  -3   0 15576.5 519.120  18
   6   3   0 14597.7 479.624  15
   6   3   1 10406.9 754.316   2
  -6  -3  -1 10988.9 426.871  18
   6   3   1 10626.2 407.627  15
   6   3   2 2046.96 189.786  15
   6   3   2 1398.51 146.589   9
   6   3   3 9324.66 730.220   2
   6   3   3 9077.97 303.459  17
   6   3   3 8394.30 365.687  15
   6   3   3 8296.93 337.280   9
   6   3   4 19420.5 1063.84   2
   6   3   4 17308.1 436.067  17
   6   3   5 52053.6 1779.35   2
   6   3   5 51981.2 755.213  17
   6   3   5 52251.3 885.275  15
   6   3   5 51769.6 877.921   9
   6   3   6 2231.30 164.218  17
   6   3   6 2510.54 194.455  15
   6   3   6 2381.41 192.024   9
   6   3   7 2415.37 173.062  17
   6   3   7 1897.12 163.892  15
   6   3   7 1868.27 174.383   9
   6   3   8 1109.79 134.958  17
   6   3   8 890.597 126.787   9
   6   3   9 513.822 87.3108  17
   6   3   9 446.937 88.5958   9
   6   3  10 1708.15 142.375  17
   6   3  10 1650.15 154.015   9
   6   3  11 15000.3 377.291  17
   6   3  11 16000.1 422.946   9
   6   3  12 3602.08 168.131  17
   6   3  12 3487.84 176.076   9
   6   3  13 4207.15 155.167  17
   6   3  13 4272.19 154.466   9
  -6  -4  10 672.281 62.8930   8
  -6  -4   9 189.405 49.7315   8
  -6  -4   9 193.879 50.1500  10
  -6  -4   8 3845.39 200.925  10
  -6  -4   7 971.318 120.793  10
  -6  -4   6 3746.59 236.464  10
  -6  -4   5 21782.1 584.265  10
  -6  -4   4 259.340 100.895  18
  -6  -4   4 368.659 94.2715  10
  -6  -4   3 3668.61 272.813  18
   6   4  -3 3528.09 233.146  15
  -6  -4   2 11791.4 477.181  18
   6   4  -2 10975.1 417.596  15
   6   4  -1 559.436 113.714  15
   6   4   0 32251.3 724.461  15
   6   4   1 26409.6 1258.91   2
   6   4   1 25967.5 579.933   9
   6   4   1 25793.3 654.203  15
   6   4   2 860.368 123.867   9
   6   4   2 1207.97 161.660  15
   6   4   3 8196.26 701.627   2
   6   4   3 9157.50 390.104  15
   6   4   3 9112.13 358.821   9
   6   4   4 6274.98 265.987  17
   6   4   4 6243.57 321.061  15
   6   4   4 6107.23 301.467   9
   6   4   5 43579.4 703.561  17
   6   4   5 44357.0 824.964  15
   6   4   5 44931.1 817.920   9
   6   4   6 243.527 68.8020  17
   6   4   6 380.465 86.9159  15
   6   4   6 225.110 73.2788   9
   6   4   7 12320.4 384.860  17
   6   4   7 13126.4 414.906  15
   6   4   7 12861.0 445.166   9
   6   4   8 1048.15 120.298  17
   6   4   8 1114.78 136.160   9
   6   4   9 9321.51 326.781  17
   6   4   9 9995.63 376.000   9
   6   4  10 92.3925 44.5709  17
   6   4  10-18.2226 41.5326   9
   6   4  11 3957.35 190.596  17
   6   4  11 4113.64 208.490   9
   6   4  12 669.160 74.5138  17
   6   4  12 672.892 75.2812   9
   6   4  13 2403.44 111.291  17
  -6  -5   9 720.577 66.8164   8
  -6  -5   9 660.801 70.2375  10
  -6  -5   8-12.2414 33.0468   8
  -6  -5   8 10.4150 36.9400  10
  -6  -5   7 1599.29 140.399  10
  -6  -5   6 7762.55 319.378  10
  -6  -5   5 3884.82 241.339  10
  -6  -5   4 4038.32 254.816  10
  -6  -5   3 7078.92 334.756  10
   6   5  -3 7305.86 338.409  15
   6   5  -2 300.853 84.3568  15
   6   5  -1 3189.44 234.711  15
   6   5   0 29025.8 628.575   9
   6   5   0 28064.9 689.228  15
   6   5   1 6515.34 306.115   9
   6   5   1 6436.92 335.920  15
   6   5   2 19870.9 536.111   9
   6   5   2 19612.3 578.794  15
   6   5   3 10553.7 395.688   9
   6   5   3 10636.0 422.311  15
   6   5   4 529.735 98.6758   9
   6   5   4 534.826 109.366  15
   6   5   5 4177.51 222.882  17
   6   5   5 4244.50 262.704  15
   6   5   5 4294.84 256.272   9
   6   5   6 63464.7 868.982  17
   6   5   6 64906.4 967.749  15
   6   5   6 65444.8 990.453   9
   6   5   7 17576.3 453.663  17
   6   5   7 19069.7 497.344  15
   6   5   7 19001.0 528.758   9
   6   5   8 4049.78 216.173  17
   6   5   8 4217.85 244.530   9
   6   5   9 982.670 106.401  17
   6   5   9 1123.07 124.173   9
   6   5  10 579.324 79.5506  17
   6   5  10 693.699 93.1709   9
   6   5  11-48.9385 34.1992  17
   6   5  11-44.5599 37.2604   9
   6   5  12 2516.20 125.603  17
   6   5  12 2508.46 125.945   9
   6   5  13 4006.69 128.084  17
  -6  -6   8 1126.22 76.2505   8
  -6  -6   8 1508.41 106.326  10
  -6  -6   7-46.6684 44.6517  10
  -6  -6   6 56.7188 49.6532  10
  -6  -6   5 3706.03 221.385  10
  -6  -6   4 13417.9 430.763  10
  -6  -6   3 656.620 108.677  10
   6   6  -3 545.852 100.616  15
  -6  -6   2 3939.80 245.157  10
   6   6  -2 3848.00 251.039  15
  -6  -6   1 1764.41 168.165  10
   6   6  -1 1955.95 185.107  15
  -6  -6   0 5553.95 281.742  10
   6   6   0 5432.16 311.088  15
   6   6   1 11059.9 398.552   9
   6   6   1 11263.1 443.826  15
   6   6   2 21415.8 565.689   9
   6   6   2 21155.8 603.442  15
   6   6   3 1573.51 161.828   9
   6   6   3 1728.22 177.483  15
   6   6   4 1030.09 132.252   9
   6   6   4 916.007 132.654  15
   6   6   5 123.480 69.7675  15
   6   6   5 90.8782 58.8227   9
   6   6   6 5030.61 273.495  15
   6   6   6 4880.91 267.055   9
   6   6   7 613.391 101.401   9
   6   6   7 415.289 83.0264  15
   6   6   8 18387.7 431.103  17
   6   6   8 18655.5 490.150   9
   6   6   9 1596.10 124.791  17
   6   6   9 1671.44 140.102   9
   6   6  10 4792.25 196.357  17
   6   6  10 5051.71 219.574   9
   6   6  11-1.83631 27.2119   9
  -6  -7   7-16.9372 30.9776  10
  -6  -7   6 48.6072 43.9198  10
  -6  -7   5 228.019 62.9522  10
  -6  -7   4 1331.14 128.111  10
  -6  -7   3 227.246 70.6995  10
   6   7  -3 234.480 72.3838  15
  -6  -7   2 1611.57 145.962  10
   6   7  -2 1672.25 161.554  15
  -6  -7   1 244.346 70.1937  10
   6   7  -1 440.925 98.0473  15
  -6  -7   0 2465.24 180.639  10
   6   7   0 2072.30 194.174  15
  -6  -7  -1 11427.5 363.868  10
   6   7   1 11146.0 430.645  15
   6   7   2 6855.97 341.447  15
   6   7   3 10564.7 389.618   9
   6   7   3 11403.9 432.883  15
   6   7   4 11113.4 397.982   9
   6   7   4 11709.8 426.991  15
   6   7   5 82.2331 54.9236  15
   6   7   5 109.004 56.8402   9
   6   7   6 187.714 66.0977  15
   6   7   6 280.364 75.4745   9
   6   7   7 7261.27 284.095  15
   6   7   7 7685.12 312.012   9
   6   7   8 2674.11 166.394  12
   6   7   8 2591.38 172.789   9
   6   7   9 2911.72 156.661  12
   6   7   9 3076.67 173.139   9
   6   7  10 4837.97 172.541  12
   6   7  10 4676.13 185.618   9
  -6  -8   5 489.300 62.0048  10
  -6  -8   4-25.5669 37.7000  10
  -6  -8   3 2719.27 154.208  10
   6   8  -3 2915.73 170.407  15
  -6  -8   2 1558.97 121.440  10
   6   8  -2 1663.91 146.452  15
  -6  -8   1 710.881 86.4655  10
   6   8  -1 690.190 106.990  15
   6   8   0 1454.30 154.624  15
   6   8   1 138.849 67.6370  15
   6   8   2 469.691 96.7377  15
   6   8   3 3415.08 226.015  15
   6   8   4 1171.59 133.415  15
   6   8   5 17.0910 42.9353  15
   6   8   6 181.448 57.5431  15
   6   8   7 1875.50 136.668  12
   6   8   8 285.143 59.9938  12
   6   8   9 3779.75 156.294  12
   6   9  -1 1797.79 136.807  15
  -6  -9   0 235.096 49.5096  11
   6   9   0 178.752 61.0605  15
   6   9   1 425.878 83.4972  15
   6   9   2 434.979 87.7191  15
   6   9   3 3153.43 196.958  15
   6   9   4-8.81708 45.5054  15
   6   9   5 1634.73 121.714  12
   6   9   5 1684.56 129.438  15
   6   9   6 58.0904 46.7560  12
   6   9   6 3.05561 32.0236  15
   6   9   7 830.205 80.3304  12
   6   9   8 145.682 39.4391  12
  -6 -10  -3 30.3580 28.2403  11
  -6 -10  -4 2209.80 108.333  11
   7  -7  -1 850.763 77.9714  15
  -7   7   0-52.0242 51.4355  14
  -7   7  -1 1027.45 110.837  14
  -7   7  -2 172.416 60.6613  14
   7  -7   3 329.938 52.0243  15
  -7   7  -3 262.889 60.4252  14
  -7   6   6 1466.55 113.491  18
  -7   6   5 1294.41 117.909  18
  -7   6   4 533.596 89.0702  18
  -7   6   3 130.216 58.9180  18
   7  -6  -2-42.7468 38.7427  15
  -7   6   1 234.571 71.0388  14
  -7   6   0 838.625 114.573  14
  -7   6  -1 1574.43 151.018  14
  -7   6  -2 18.5361 38.0497  13
  -7   6  -2 25.2061 55.0099  14
  -7   6  -3 18.1251 39.7070  13
  -7   6  -3 1.61647 54.4762  14
  -7   6  -4 69.2974 41.1502  13
  -7   6  -4 67.2792 55.0125  14
   7  -6   5 508.991 64.3331  15
  -7   6  -5 594.557 77.4746  13
  -7   6  -6 6110.64 209.322  13
  -7   5   7 493.519 79.5193  18
  -7   5   6 726.202 105.298  18
  -7   5   5 514.878 99.4175  18
  -7   5   4 4880.67 261.797  18
  -7   5   3 1764.35 165.706  18
   7  -5  -3 1652.28 128.637  15
  -7   5   2 502.797 101.676  18
   7  -5  -2 485.482 83.6080  15
  -7   5   2 715.649 113.369  14
  -7   5   1 2955.01 214.725  14
  -7   5   0 1865.88 180.809  14
  -7   5  -1 410.669 80.0721  13
  -7   5  -1 481.510 110.465  14
  -7   5  -2 7591.05 342.621  14
  -7   5  -2 7857.50 302.007  13
  -7   5  -3 3471.51 227.464  14
  -7   5  -3 3725.79 212.667  13
  -7   5  -4 524.325 101.749  14
  -7   5  -4 509.716 90.3695  13
  -7   5  -5 1251.33 130.566  14
  -7   5  -5 1219.41 124.824  13
  -7   5  -6 299.051 66.1728  13
   7  -5   6 188.740 46.6282  15
  -7   5  -7 204.129 54.7943  13
   7  -5   7 33.0465 26.5313   9
  -7   5  -8 1390.39 101.571  13
  -7   4   8 369.773 75.5844  18
  -7   4   7 76.9238 65.4342  18
  -7   4   6-142.649 89.9356  18
  -7   4   5 1655.67 173.506  18
  -7   4   4 3440.08 242.439  18
  -7   4   3 2325.23 203.149  18
   7  -4  -3 2379.80 170.024  15
  -7   4   2 683.040 120.357  18
   7  -4  -2 563.132 94.3810  15
  -7   4   2 575.299 110.921  14
  -7   4   1 2924.66 220.996  18
  -7   4   1 3165.84 237.860  14
  -7   4   0 15768.6 519.341  14
  -7   4   0 14918.7 419.639  13
  -7   4  -1 22206.7 617.880  14
  -7   4  -1 21431.0 525.261  13
  -7   4  -2 11400.7 447.334  14
  -7   4  -2 12092.8 405.600  13
  -7   4  -3 460.504 110.786  14
  -7   4  -3 566.458 101.037  13
  -7   4  -4 2442.58 199.652  14
  -7   4  -4 2539.02 191.215  13
  -7   4  -5 261.113 79.3867  13
  -7   4  -5 352.930 97.3691  14
  -7   4  -6-23.6863 50.6941  13
   7  -4   6-14.3231 37.2780  15
   7  -4   6-38.5967 30.8084   9
   7  -4   7 2939.75 152.001  15
   7  -4   7 2500.50 145.537   9
  -7   4  -7 2822.92 179.207  13
   7  -4   8 5782.87 205.781   9
  -7   4  -8 6729.49 249.421  13
   7  -4   9 1215.83 85.7193   9
  -7   4  -9 1305.48 98.3000  13
  -7   3   9 666.563 83.0731  18
  -7   3   8 1660.65 141.713  18
  -7   3   7 280.652 91.0015  18
  -7   3   6 38.5286 77.3154  18
  -7   3   5 3587.71 256.464  18
  -7   3   4 338.037 104.457  18
  -7   3   3 3695.09 262.573  18
   7  -3  -3 3655.53 219.402  15
  -7   3   2 673.086 122.892  18
   7  -3  -2 741.585 112.963  15
  -7   3   1 938.524 137.796  18
   7  -3  -1 1049.57 132.057  15
  -7   3   1 789.065 130.657  14
  -7   3   1 1040.32 134.363   5
  -7   3   0 325.262 78.0855  13
  -7   3   0 363.495 94.9087   5
  -7   3   0 364.052 104.675  14
  -7   3  -1 2589.73 224.804   5
  -7   3  -1 2323.84 211.626  14
  -7   3  -1 2441.62 191.474  13
  -7   3  -2 1235.63 154.646   5
  -7   3  -2 1316.09 168.913  14
  -7   3  -2 1175.70 138.101  13
  -7   3  -3 8018.94 373.392   5
  -7   3  -3 6904.56 348.974  14
  -7   3  -3 7507.69 335.348  13
  -7   3  -4 6256.42 322.682   5
  -7   3  -4 5701.55 311.366  14
  -7   3  -4 6180.13 307.130  13
  -7   3  -5-5.35537 55.0434  13
   7  -3   5 3.17918 38.4418  15
   7  -3   5 46.0746 42.2284   9
   7  -3   6 2064.27 158.842  15
   7  -3   6 1810.71 143.190   9
  -7   3  -6 1769.64 162.204  13
   7  -3   7 2218.30 148.227  15
   7  -3   7 1926.05 143.834   9
  -7   3  -7 2194.61 171.939  13
   7  -3   8 936.383 99.5956   9
  -7   3  -8 1034.33 112.807  13
   7  -3   9 3611.82 172.089   9
  -7   3  -9 3696.41 182.275  13
   7  -3  10 3185.54 140.697   9
  -7   3 -10 3164.30 139.759  13
  -7   2   9 6125.52 226.239  18
  -7   2   8 3627.81 215.069  18
  -7   2   7 719.661 125.137  18
  -7   2   6 1286.84 165.191  18
  -7   2   5 488.328 114.409  18
  -7   2   4 1564.60 187.891  18
  -7   2   3 4862.16 311.794  18
   7  -2  -3 4728.48 257.248  15
  -7   2   2 1440.51 175.022  18
   7  -2  -2 1328.07 145.842  15
  -7   2   1 2998.27 241.819  18
   7  -2  -1 2594.71 204.448  15
  -7   2   1 3220.76 229.173   5
   7  -2   0 9241.15 383.238  15
  -7   2   0 10042.7 410.801   5
  -7   2   0 9447.93 370.552  13
  -7   2  -1 58.0059 61.3071  13
   7  -2   1 154.720 70.8906  15
  -7   2  -1 151.283 94.3425  14
  -7   2  -1 97.4596 60.3222   5
  -7   2  -2 11144.2 429.617   5
   7  -2   2 10418.7 409.326  15
  -7   2  -2 10481.5 440.077  14
  -7   2  -2 10367.5 398.199  13
  -7   2  -3 19678.9 569.443   5
   7  -2   3 18998.5 547.342  15
  -7   2  -3 18924.4 585.564  14
  -7   2  -3 19833.6 552.443  13
  -7   2  -4 4042.90 271.707   5
   7  -2   4 3568.73 231.972  15
  -7   2  -4 3833.37 248.612  13
  -7   2  -5 2674.71 220.942   5
   7  -2   5 2460.48 186.485  15
   7  -2   5 2421.95 173.918   9
  -7   2  -5 2791.48 212.596  13
  -7   2  -6 3395.43 251.807   5
   7  -2   6 3002.09 195.731  15
   7  -2   6 2962.48 191.613   9
  -7   2  -6 3122.94 218.517  13
   7  -2   7 1234.39 119.244  15
   7  -2   7 1173.20 122.786   9
  -7   2  -7 1364.49 142.917  13
   7  -2   8 6887.86 276.440   9
  -7   2  -8 6623.88 282.653  13
   7  -2   9 5444.89 228.160   9
  -7   2  -9 5387.47 233.513  13
  -7   2 -10 363.843 60.6308  13
   7  -2  10 371.905 59.7426   9
   7  -2  11 149.423 35.5410   9
  -7   1   9 122.631 57.0562  18
  -7   1   8 4079.73 230.009  18
  -7   1   7 9654.37 378.351  18
  -7   1   6 2972.30 233.100  18
  -7   1   5 143.455 97.0965  18
  -7   1   4 623.313 132.942  18
  -7   1   3 10447.1 446.753  18
   7  -1  -3 10530.3 384.821  15
  -7   1   2 569.927 126.260  18
   7  -1  -2 544.252 105.395  15
  -7   1   1 4810.87 297.189  18
   7  -1  -1 5072.36 283.385  15
  -7   1   1 5275.79 278.420   5
  -7   1   0 237.631 79.1631  18
   7  -1   0 229.892 77.3687  15
  -7   1   0 322.079 89.6328   5
   7  -1   1 574.008 107.469  15
  -7   1  -1 561.070 99.2124   5
  -7   1  -1 694.721 113.496  13
  -7   1  -2 623.318 109.035  13
  -7   1  -2 632.274 103.945   5
   7  -1   2 798.326 119.611  15
  -7   1  -3 1514.50 169.131   5
   7  -1   3 1973.43 183.099  15
  -7   1  -4 1446.01 162.903   5
   7  -1   4 1399.60 151.547  15
   7  -1   4 1351.00 129.559   9
  -7   1  -4 1490.93 159.337  13
   7  -1   5 2944.93 213.452  15
   7  -1   5 3059.05 201.739   9
  -7   1  -6 111.348 65.1226  13
   7  -1   6 283.872 74.3720  15
   7  -1   6 294.702 71.7987   9
  -7   1  -7 85.0385 61.3425  13
   7  -1   7 22.8183 37.3224  15
   7  -1   7 50.0180 44.7459   9
   7  -1   8 1308.26 129.879   9
  -7   1  -8 1267.93 134.179  13
  -7   1  -9 288.826 71.1811  13
   7  -1   9 318.894 67.8083   9
   7  -1  10 4772.08 208.250   9
  -7   1 -10 4751.24 196.214  13
   7  -1  11 2503.49 135.197   9
   7  -1  12 1734.19 94.1878   9
  -7   0   9 270.417 49.3235   8
  -7   0   9-24.9975 60.2750  18
  -7   0   8 10691.8 287.166   8
  -7   0   8 10389.0 355.145  18
  -7   0   7 6827.59 249.608   8
  -7   0   7 7809.97 342.716  18
  -7   0   6 461.744 78.3729   8
  -7   0   6 1272.36 166.160  18
  -7   0   5 1816.50 199.506  18
  -7   0   4 2953.71 242.546  18
  -7   0   3 12063.7 475.605  18
   7   0  -3 12147.1 411.959  15
  -7   0   2 26337.6 688.918  18
   7   0  -2 27361.3 642.602  15
  -7   0   1 9313.04 405.668  18
   7   0  -1 9921.54 394.191  15
  -7   0   0 60.7782 63.2558  18
   7   0   0 99.4348 64.6075  15
   7   0   1 585.917 106.645  15
  -7   0  -1 598.844 95.5156   5
  -7   0  -2 27.4443 50.1899  13
   7   0   2-7.98128 57.2788  15
  -7   0  -2 61.1136 48.4932   5
  -7   0  -3 1419.94 149.513   5
   7   0   3 1499.51 159.965  15
  -7   0  -3 1592.65 163.400  13
   7   0   4 12519.8 442.254  15
   7   0   4 12047.4 386.368   9
  -7   0  -4 12751.9 443.778  13
   7   0   5 4899.81 271.952  15
   7   0   5 4762.87 248.966   9
  -7   0  -5 5138.07 283.054  13
  -7   0  -6 458.101 96.2505  13
   7   0   6 489.735 86.9858   9
   7   0   6 317.246 80.4222  15
   7   0   7 3436.80 204.703  15
   7   0   7 3131.81 205.922   9
  -7   0  -7 3100.36 211.694  13
  -7   0  -8 0.14666 48.0771  13
   7   0   8-13.8992 36.0336   9
   7   0   9 820.282 102.200   9
  -7   0  -9 631.397 92.7236  13
   7   0  10 5896.75 245.225   9
   7   0  11 2773.74 151.488   9
   7   0  12 1059.10 81.0349   9
  -7  -1   9 549.620 67.3832   8
  -7  -1   8 2605.57 148.328   8
  -7  -1   8 2200.10 168.728  18
  -7  -1   7 841.879 97.8304   8
  -7  -1   7 590.882 111.454  18
  -7  -1   6 16360.3 518.767  18
  -7  -1   6 17241.8 438.309  10
  -7  -1   5 9561.25 415.159  18
  -7  -1   4 696.737 134.213  18
  -7  -1   3-52.9755 80.8848  18
   7   1  -3-17.0732 53.3863  15
  -7  -1   2 2924.61 240.415  18
   7   1  -2 2955.05 213.599  15
  -7  -1   1 1966.05 197.373  18
   7   1  -1 2016.36 182.931  15
  -7  -1   0 35820.3 776.925  18
   7   1   0 36345.5 762.948  15
  -7  -1  -1 5094.00 285.264  18
   7   1   1 5076.89 289.515  15
   7   1   2 264.786 79.8225  15
  -7  -1  -3 4968.63 263.618   5
   7   1   3 4765.53 278.072  15
   7   1   4 559.832 100.658  15
   7   1   4 687.877 100.520   9
  -7  -1  -4 587.707 105.112  13
   7   1   5 1784.01 165.051  15
   7   1   5 2076.18 170.966   9
  -7  -1  -5 1726.75 169.151  13
   7   1   6 1110.91 128.104  15
   7   1   6 1121.71 128.607   9
  -7  -1  -6 1199.94 138.823  13
   7   1   7 730.286 102.042  15
   7   1   7 748.259 108.750   9
  -7  -1  -7 674.167 107.797  13
   7   1   8-11.8707 34.7922   9
   7   1   9 1118.84 122.417   9
   7   1  10 1445.77 128.913   9
   7   1  11 2716.30 155.902   9
   7   1  12 10699.0 260.004   9
  -7  -2   9 3.78930 28.9170   8
  -7  -2   8 59.6807 43.5281   8
  -7  -2   7 10056.9 373.666  18
  -7  -2   7 10179.8 304.344  10
  -7  -2   6 7497.64 349.619  18
  -7  -2   6 8365.89 313.290  10
  -7  -2   5 1555.66 182.936  18
  -7  -2   5 2805.30 199.823  10
  -7  -2   4 2240.17 209.930  18
  -7  -2   3 1057.49 156.843  18
   7   2  -3 809.843 132.085  15
  -7  -2   2 2545.91 236.707  18
   7   2  -2 2542.70 212.812  15
  -7  -2   1 13663.3 500.974  18
   7   2  -1 13752.7 472.162  15
  -7  -2   0 4790.81 297.847  18
   7   2   0 4416.09 271.812  15
  -7  -2  -1 7386.85 359.525  18
   7   2   1 7002.73 339.747  15
   7   2   2 11032.6 425.085  15
   7   2   3 1799.93 177.963  15
   7   2   3 1543.95 146.740   9
   7   2   4 2131.85 191.252  15
   7   2   4 1524.60 154.655   9
   7   2   5 13286.9 448.447  15
   7   2   5 13691.9 443.399   9
   7   2   6 9618.25 372.283  15
   7   2   6 9564.66 370.689   9
   7   2   7 1093.95 125.921  15
   7   2   7 972.437 124.915   9
   7   2   8 6945.36 246.919  17
   7   2   8 7763.40 326.366   9
   7   2   9 873.865 90.7152  17
   7   2   9 961.610 116.328   9
   7   2  10 675.670 74.1726  17
   7   2  10 837.804 103.200   9
   7   2  11 1209.23 85.7051  17
   7   2  11 1507.14 117.782   9
   7   2  12 33.5497 19.7516  17
   7   2  12 24.7062 26.9914   9
  -7  -3   9 492.898 57.8462   8
  -7  -3   8 1419.49 107.120   8
  -7  -3   8 1290.08 95.7787  10
  -7  -3   7 103.855 46.3764  10
  -7  -3   6 101.541 55.8440  10
  -7  -3   5 9840.37 407.554  18
  -7  -3   5 9836.63 366.659  10
  -7  -3   4 5068.66 308.758  18
  -7  -3   3 1114.89 161.824  18
   7   3  -3 1336.82 145.133  15
  -7  -3   2 734.043 132.196  18
   7   3  -2 713.652 112.696  15
  -7  -3   1 4387.21 291.693  18
   7   3  -1 4381.42 271.961  15
  -7  -3   0 436.503 110.832  18
   7   3   0 494.891 101.975  15
   7   3   1 16840.7 534.613  15
   7   3   2 7701.75 363.500  15
   7   3   3 219.969 79.4426  15
   7   3   3 172.411 62.1798   9
   7   3   4 8404.17 370.426  15
   7   3   4 8465.53 345.448   9
   7   3   5 776.706 116.019  15
   7   3   5 748.852 109.059   9
   7   3   6 16521.0 400.710  17
   7   3   6 17728.7 506.602  15
   7   3   6 17610.4 502.914   9
   7   3   7 18552.4 418.013  17
   7   3   7 19789.1 496.466  15
   7   3   7 19633.6 526.558   9
   7   3   8 4333.01 199.149  17
   7   3   8 4783.54 255.318   9
   7   3   9 717.736 81.3752  17
   7   3   9 763.503 101.475   9
   7   3  10 263.509 49.8998  17
   7   3  10 319.408 65.5078   9
   7   3  11 697.434 67.3703  17
   7   3  11 814.628 87.8525   9
   7   3  12-12.0131 18.9552  17
   7   3  12 1.35309 20.8897   9
  -7  -4   8 1096.59 87.4400   8
  -7  -4   8 821.724 75.2187  10
  -7  -4   7 746.238 87.0527  10
  -7  -4   6 1398.56 127.662  10
  -7  -4   5 9816.79 353.435  10
  -7  -4   4 72.0760 66.7275  10
   7   4  -3 1669.22 158.274  15
   7   4  -2 133.721 62.3649  15
   7   4  -1 80.8170 57.9393  15
   7   4   0 3600.97 247.063  15
   7   4   1 5522.10 307.908  15
   7   4   2 12.7139 56.1850  15
   7   4   2-14.8574 35.8262   9
   7   4   3 1798.21 160.152   9
   7   4   3 1937.64 186.044  15
   7   4   4 120.369 65.4401  15
   7   4   4 68.4891 49.4128   9
   7   4   5 792.872 116.722  15
   7   4   5 768.309 111.156   9
   7   4   6-7.26274 47.6607  15
   7   4   6 26.7139 40.0992   9
   7   4   7 301.183 61.0127  17
   7   4   7 287.364 69.0111  15
   7   4   7 267.922 71.0366   9
   7   4   8 1598.16 123.614  17
   7   4   8 1836.82 157.768   9
   7   4   9 2387.04 142.322  17
   7   4   9 2552.66 174.086   9
   7   4  10 25.0213 25.6636  17
   7   4  10 70.4168 40.9121   9
   7   4  11 12.4695 23.7802  17
   7   4  11-8.61860 27.7082   9
   7   4  12 1313.16 81.9689   9
  -7  -5   7 926.247 80.9333   8
  -7  -5   7 950.587 87.7002  10
  -7  -5   6-2.41317 40.1962  10
  -7  -5   5 716.229 101.370  10
  -7  -5   4 7996.95 320.296  10
  -7  -5   3 12569.3 414.714  10
   7   5  -3 13228.4 407.793  15
  -7  -5   2 5602.85 283.971  10
   7   5  -2 3584.19 230.728  15
   7   5  -1 510.163 101.497  15
   7   5   0 8.87550 52.4290  15
   7   5   1 278.929 86.0719  15
   7   5   1 223.134 69.9299   9
   7   5   2 2289.13 176.927   9
   7   5   2 2289.82 198.139  15
   7   5   3 8614.29 341.729   9
   7   5   3 8699.38 375.416  15
   7   5   4 28.0700 55.2744  15
   7   5   4-5.63583 37.9128   9
   7   5   5 1012.89 130.547  15
   7   5   5 1016.80 121.627   9
   7   5   6 9015.81 344.162  15
   7   5   6 9249.35 352.837   9
   7   5   7 658.974 97.9950  15
   7   5   7 540.363 92.4048   9
   7   5   8 6011.28 266.374   9
   7   5   9 2182.60 151.855   9
   7   5  10 325.036 57.8824   9
   7   5  11-14.0735 26.1630   9
  -7  -6   6 52.4139 37.9427  10
  -7  -6   5-50.2616 45.4534  10
  -7  -6   4 8590.77 295.342  10
  -7  -6   3 1436.02 133.901  10
   7   6  -3 1498.25 133.877  15
  -7  -6   2 7108.76 293.589  10
   7   6  -2 7252.14 305.643  15
  -7  -6   1 5736.44 270.487  10
   7   6  -1 6081.58 294.950  15
  -7  -6   0 123.057 65.2062  10
   7   6   0 28.6904 52.2602  15
  -7  -6  -1 954.707 121.592  10
   7   6   1 939.794 130.793  15
   7   6   2 3194.96 227.430  15
   7   6   3 2700.94 187.217   9
   7   6   3 2861.20 212.347  15
   7   6   4 1332.98 134.940   9
   7   6   4 1376.99 149.367  15
   7   6   5 957.483 122.280   9
   7   6   5 583.267 106.530  15
   7   6   6 470.813 90.8781  15
   7   6   6 692.997 102.007   9
   7   6   7 5.15809 39.2542  15
   7   6   7 54.9710 45.1458   9
   7   6   8 648.293 77.7509  12
   7   6   8 834.921 100.177   9
   7   6   9 125.654 43.7798   9
   7   6  10 362.488 55.3981   9
  -7  -7   5 182.925 42.5739  10
  -7  -7   4 235.320 56.0851  10
  -7  -7   3 1122.68 103.368  10
  -7  -7   2 9044.76 286.169  10
   7   7  -2 9799.60 321.399  15
  -7  -7   1 1369.06 118.859  10
   7   7  -1 1559.79 142.322  15
  -7  -7   0 736.884 93.9085  10
   7   7   0 701.517 105.657  15
  -7  -7  -1 143.849 54.8137  10
   7   7   1 142.485 64.9720  15
   7   7   2 12.3267 49.6277  15
   7   7   3 3151.85 208.958  15
   7   7   4 16539.2 457.915  15
   7   7   5 2591.49 170.565   9
   7   7   5 2497.16 173.538  15
   7   7   6 227.854 60.0891  15
   7   7   6 220.118 58.7276   9
   7   7   7 890.864 94.7840   9
   7   7   8 58.0508 38.4429  12
   7   7   8 116.609 40.6318   9
   7   7   9 1464.24 99.7648   9
  -7  -8   2 1639.93 95.9940  10
   7   8  -2 1741.24 112.519  15
   7   8  -1 1292.89 113.470  15
   7   8   0 4347.45 211.546  15
   7   8   1 284.690 71.1182  15
   7   8   2 427.682 81.0703  15
   7   8   3 1797.82 146.648  15
   7   8   4 94.8216 50.0003  15
   7   8   5 1192.66 111.058  15
   7   8   6 1525.71 109.050  12
   7   8   6 1269.90 99.0857  15
   7   8   7 220.003 50.2620  12
   7   9   1 713.315 75.2138  15
   7   9   2 151.953 45.1653  15
   7   9   3 38.6181 33.9171  15
   7   9   4 336.244 51.2046  12
   8  -6   1 628.356 61.2490  15
   8  -6   2 774.985 66.3922  15
   8  -5  -2 269.694 44.2711  15
   8  -5  -1 1995.58 122.028  15
   8  -5   0 86.0685 35.3140  15
   8  -5   1 17.4506 32.6090  15
   8  -5   2 5629.10 214.257  15
   8  -5   3 3564.93 165.240  15
   8  -5   4 102.634 37.2861  15
   8  -5   5 167.185 37.4243  15
  -8   5  -5 181.285 43.4213  13
  -8   4   5 502.242 79.3708  18
  -8   4   4 1091.27 110.500  18
  -8   4   3 170.445 63.1834  18
   8  -4  -2 3267.78 165.188  15
   8  -4  -1 3016.08 170.131  15
   8  -4   0 47.7805 43.1951  15
   8  -4   1 383.291 71.5217  15
   8  -4   2 3889.70 204.620  15
  -8   4  -3 184.316 57.8156  13
   8  -4   3 143.798 49.8334  15
   8  -4   4 8744.10 279.717  15
  -8   4  -4 9234.88 299.105  13
   8  -4   5 6990.82 231.082  15
  -8   4  -5 7275.51 256.890  13
  -8   4  -6 112.140 45.9331  13
   8  -4   6 72.7986 29.1360  15
  -8   4  -7 147.649 43.0358  13
  -8   3   6 2683.25 158.506  18
  -8   3   5 490.854 91.9567  18
  -8   3   4 318.365 81.7318  18
  -8   3   3 2739.14 185.740  18
  -8   3   2 6837.38 283.689  18
   8  -3  -2 6889.65 264.233  15
   8  -3  -1 302.267 72.4066  15
   8  -3   0 10133.4 349.766  15
   8  -3   1 4868.01 245.591  15
   8  -3   2 373.539 84.7508  15
   8  -3   3 3398.77 200.894  15
  -8   3  -3 3512.37 207.288  13
   8  -3   4 3438.52 196.259  15
  -8   3  -4 3702.27 211.549  13
   8  -3   5 698.857 86.9516  15
  -8   3  -5 922.132 108.240  13
   8  -3   6 2563.33 142.864  15
  -8   3  -6 2674.67 165.371  13
  -8   3  -7 34.0736 36.9410  13
   8  -3   7-3.62665 25.5562  15
  -8   3  -8 351.815 58.0614  13
  -8   2   7 1803.30 125.670  18
  -8   2   6 3659.61 199.047  18
  -8   2   5 485.356 98.3736  18
  -8   2   4 910.713 128.578  18
  -8   2   3 2955.12 205.948  18
   8  -2  -3 2991.13 171.841  15
  -8   2   2 1326.02 142.202  18
   8  -2  -2 1282.19 126.986  15
  -8   2   1 16345.0 456.344  18
   8  -2  -1 17821.2 473.743  15
   8  -2   0 19873.7 514.451  15
   8  -2   1 580.864 96.4879  15
   8  -2   2 7986.02 330.571  15
   8  -2   3 9006.39 344.671  15
  -8   2  -3 10622.6 380.508  13
   8  -2   4 781.744 104.083  15
  -8   2  -4 779.160 110.826  13
   8  -2   5 9138.29 315.878  15
  -8   2  -5 9558.54 345.667  13
   8  -2   6 11304.6 325.525  15
  -8   2  -6 11356.5 361.126  13
   8  -2   7 1074.96 90.7557  15
   8  -2   7 822.493 79.8686   9
  -8   2  -7 827.081 97.4057  13
   8  -2   8 119.880 34.0336   9
  -8   2  -8 183.578 53.9763  13
   8  -2   9 657.215 60.2112   9
  -8   1   7 3414.38 178.046  18
  -8   1   6 697.708 104.064  18
  -8   1   5 1664.14 158.218  18
  -8   1   4 254.009 88.3299  18
  -8   1   3 3519.58 233.525  18
   8  -1  -3 3626.08 198.744  15
  -8   1   2 387.374 95.2292  18
   8  -1  -2 388.857 81.0814  15
  -8   1   1 500.417 98.7394  18
   8  -1  -1 473.445 88.6556  15
   8  -1   0 59.3897 52.7630  15
   8  -1   1 4712.00 263.066  15
   8  -1   2 4107.17 243.686  15
   8  -1   3 14.3450 42.6621  15
   8  -1   4 4421.12 242.822  15
  -8   1  -4 4417.26 249.073  13
   8  -1   5 15283.6 427.551  15
  -8   1  -5 15024.7 449.151  13
  -8   1  -6 195.227 67.1071  13
   8  -1   6 147.117 53.7790  15
   8  -1   6 139.764 46.0174   9
   8  -1   7 11290.1 306.072  15
   8  -1   7 10558.2 301.880   9
  -8   1  -7 10826.6 345.355  13
   8  -1   8 1740.12 118.667   9
   8  -1   9 19.7911 25.6244   9
   8  -1  10 43.3201 22.8068   9
  -8   0   6 2277.04 170.295  18
  -8   0   5 5220.94 268.089  18
  -8   0   4 233.651 86.6676  18
  -8   0   3 5.46620 59.9932  18
   8   0  -3 32.6213 44.4410  15
  -8   0   2 7419.40 341.391  18
   8   0  -2 8285.75 327.783  15
  -8   0   1 2092.09 182.319  18
   8   0  -1 2669.49 196.930  15
  -8   0   0 3323.92 220.022  18
   8   0   0 3636.43 231.806  15
   8   0   1 12062.6 424.186  15
   8   0   2 4998.10 275.535  15
   8   0   3 606.063 100.570  15
   8   0   4 74.6479 55.2595  15
   8   0   5 310.734 75.3715  15
   8   0   5 250.567 59.0933   9
   8   0   6 9948.28 334.543  15
   8   0   6 9846.37 318.386   9
   8   0   7 17883.3 408.947  15
   8   0   7 16628.4 403.008   9
   8   0   8 773.688 87.4533   9
   8   0   9 175.970 43.3017   9
   8   0  10 188.537 39.1492   9
  -8  -1   7 805.256 69.1377   8
  -8  -1   6 4285.76 169.221   8
  -8  -1   6 4274.41 225.311  18
  -8  -1   5 5742.98 212.178   8
  -8  -1   5 5314.57 271.901  18
  -8  -1   5 6040.69 232.985  10
  -8  -1   4-112.248 83.3432  18
  -8  -1   3 2966.30 223.797  18
   8   1  -3 3222.74 195.774  15
  -8  -1   2 68.4849 63.6418  18
   8   1  -2 127.589 62.4266  15
  -8  -1   1 26.3402 57.5392  18
   8   1  -1 45.3695 56.2163  15
  -8  -1   0 3403.81 230.731  18
   8   1   0 3582.68 233.606  15
   8   1   1 1941.25 174.596  15
   8   1   2 1375.36 150.515  15
   8   1   3 1365.22 150.063  15
   8   1   4 160.294 59.8913  15
   8   1   5 27.6418 41.1949  15
   8   1   5 46.4817 38.3026   9
   8   1   6 5013.17 246.350  15
   8   1   6 4920.88 234.791   9
   8   1   7 1284.71 117.511  15
   8   1   7 1271.95 119.609   9
   8   1   8 5888.16 241.052   9
   8   1   9 3957.81 184.203   9
   8   1  10 51.9568 29.2230   9
   8   1  11 158.258 31.9641   9
  -8  -2   7 1093.87 79.5475   8
  -8  -2   6 870.884 83.8235   8
  -8  -2   6 810.189 80.4680  10
  -8  -2   5 3820.92 227.985  18
  -8  -2   5 4193.97 198.311  10
  -8  -2   4 18678.6 517.522  18
  -8  -2   4 18223.1 447.115  10
  -8  -2   3 7938.20 354.010  18
   8   2  -3 8155.61 303.227  15
  -8  -2   2 323.706 94.2381  18
   8   2  -2 457.844 85.3743  15
  -8  -2   1-38.4212 66.7065  18
   8   2  -1-45.5968 53.4560  15
  -8  -2   0 776.892 122.997  18
   8   2   0 838.193 121.782  15
   8   2   1 963.399 134.913  15
   8   2   2 8193.01 357.602  15
   8   2   3 6429.82 315.232  15
   8   2   4 309.278 81.8262  15
   8   2   4 220.722 55.2926   9
   8   2   5 1480.26 146.731  15
   8   2   5 1508.49 133.273   9
   8   2   6 1415.10 135.864  15
   8   2   6 1257.98 120.570   9
   8   2   7 33.1408 43.6193  15
   8   2   7 60.3487 43.9201   9
   8   2   8 7068.07 263.419   9
   8   2   9 3103.97 163.515   9
   8   2  10 671.584 71.5367   9
   8   2  11 586.177 55.5260   9
  -8  -3   6 653.630 71.0708   8
  -8  -3   6 641.228 71.9755  10
  -8  -3   5 3978.57 191.075  10
  -8  -3   4 4835.45 231.995  10
   8   3  -3 828.559 99.8474  15
   8   3  -2 13530.2 411.386  15
   8   3  -1 2214.44 179.740  15
   8   3   0 26.2661 44.9353  15
   8   3   1 4413.82 260.814  15
   8   3   2 6563.91 317.388  15
   8   3   3 302.889 81.8416  15
   8   3   4 3991.42 210.365   9
   8   3   4 4177.91 248.215  15
   8   3   5 781.909 108.699  15
   8   3   5 720.890 94.2714   9
   8   3   6 21.0885 40.6751  15
   8   3   6-1.89345 33.7517   9
   8   3   7 2429.75 155.469  15
   8   3   7 2510.73 163.300   9
   8   3   8 5266.84 223.414   9
   8   3   9 699.294 79.0740   9
   8   3  10 8601.92 236.135   9
  -8  -4   6 50.2752 30.5098   8
  -8  -4   6 176.655 43.1669  10
  -8  -4   5 2755.95 151.462  10
  -8  -4   4 67.3899 49.4953  10
  -8  -4   3 6708.70 273.795  10
   8   4  -2 5468.74 250.797  15
   8   4  -1 1857.53 158.911  15
   8   4   0 2916.47 206.096  15
   8   4   1 1604.11 160.854  15
   8   4   2 120.799 64.3705  15
   8   4   3 8288.53 291.015   9
   8   4   3 8638.01 352.433  15
   8   4   4 7076.91 273.808   9
   8   4   4 7529.74 319.600  15
   8   4   5 137.163 60.7296  15
   8   4   5 71.8698 43.0693   9
   8   4   6 4891.37 232.228  15
   8   4   6 4623.93 221.019   9
   8   4   7 616.294 81.2597  15
   8   4   7 471.368 76.0878   9
   8   4   8-29.8063 35.6929   9
   8   4   9 2938.91 150.107   9
   8   4  10 752.103 68.2922   9
  -8  -5   5 12.6051 27.7318  10
  -8  -5   4 3109.38 158.769  10
  -8  -5   3 3950.86 193.202  10
  -8  -5   2 107.685 52.2871  10
   8   5  -2 90.9143 46.1151  15
  -8  -5   1 3963.80 212.598  10
   8   5  -1 4107.24 219.551  15
   8   5   0 1477.30 140.889  15
   8   5   1 348.517 80.8170  15
   8   5   2 1701.12 155.972  15
   8   5   3 5038.41 218.470   9
   8   5   3 5341.85 265.895  15
   8   5   4 2200.65 149.605   9
   8   5   4 2170.65 168.791  15
   8   5   5 14491.3 381.158   9
   8   5   5 14175.9 399.813  15
   8   5   6 3787.20 192.885   9
   8   5   6 3690.47 191.046  15
   8   5   7 17.1783 32.1801  15
   8   5   7 66.6781 38.3527   9
   8   5   8 116.089 39.6496   9
   8   5   9 1747.33 108.114   9
  -8  -6   4 1169.59 84.4510  10
  -8  -6   3 103.734 41.7818  10
  -8  -6   2 2855.91 150.129  10
   8   6  -2 2890.30 150.320  15
  -8  -6   1 3241.00 168.155  10
   8   6  -1 3552.80 184.360  15
  -8  -6   0 2.01151 38.1762  10
   8   6   0 12.7679 37.5282  15
  -8  -6  -1 325.988 64.2630  10
   8   6   1 344.532 71.5646  15
  -8  -6  -2 1097.02 100.840  10
   8   6   2 1189.36 123.018  15
   8   6   3 996.061 113.357  15
   8   6   4 67.0093 46.0308  15
   8   6   5 84.8441 38.4598   9
   8   6   5 29.0014 34.6230  15
   8   6   6 264.605 54.5997  15
   8   6   6 203.982 47.7159   9
   8   6   7 555.734 66.5159   9
   8   6   8 39.1269 25.8520   9
   8   7  -1 117.889 40.1061  15
  -8  -7   0 1464.26 91.8685  10
   8   7   0 1571.77 116.800  15
   8   7   1 2032.04 136.128  15
   8   7   2 21.2369 35.9936  15
   8   7   3 23.2825 41.0440  15
   8   7   4 2946.17 159.447  15
   8   7   5 818.096 80.4885  15
   8   7   6 1163.57 78.5589  12
   9  -3  -1 217.211 40.6081  15
   9  -3   0 4115.94 163.838  15
   9  -3   1 2980.69 145.201  15
   9  -3   2 1569.21 107.873  15
   9  -3   3 976.526 83.8128  15
   9  -3   4 952.947 76.9164  15
   9  -2  -1 3845.73 168.452  15
   9  -2   0 8191.22 256.102  15
   9  -2   1 196.933 49.2240  15
   9  -2   2 4419.79 195.831  15
   9  -2   3 2262.23 138.558  15
   9  -2   4 1291.35 100.128  15
   9  -2   5 1480.78 98.2699  15
  -9   1   4 5446.48 198.315  18
  -9   1   3-39.3951 41.9312  18
  -9   1   2 2253.56 138.190  18
   9  -1  -2 2467.82 132.489  15
   9  -1  -1 409.648 66.0703  15
   9  -1   0 38.8540 38.5081  15
   9  -1   1 6952.92 260.263  15
   9  -1   2 5549.21 233.402  15
   9  -1   3 590.121 80.5166  15
   9  -1   4 276.948 58.6656  15
   9  -1   5 770.797 82.0005  15
   9  -1   6-35.9608 29.9601  15
  -9   0   3 12418.2 332.936  18
  -9   0   3 13003.1 273.839  10
  -9   0   2 5695.49 231.437  18
   9   0  -2 6134.80 214.643  15
   9   0  -1 828.807 98.2051  15
   9   0   0 2130.75 154.617  15
   9   0   1 10526.5 336.056  15
   9   0   2 4165.78 218.900  15
   9   0   3 7762.70 284.704  15
   9   0   4 7519.71 270.409  15
   9   0   5 2523.87 151.852  15
   9   0   6 3123.27 149.541  15
  -9  -1   3 2695.37 139.094  10
   9   1  -2 323.172 59.3663  15
   9   1  -1 2767.57 163.652  15
   9   1   0 201.144 63.8083  15
   9   1   1 1588.06 137.977  15
   9   1   2 5306.70 246.939  15
   9   1   3 18628.9 451.224  15
   9   1   4 142.415 56.0672  15
   9   1   5 3708.45 185.651  15
   9   1   6 7.74997 31.5507  15
  -9  -2   3 2648.16 141.197  10
   9   2  -2 3902.20 169.617  15
   9   2  -1 4458.04 202.811  15
   9   2   0 72.3191 46.8058  15
   9   2   1 87.4690 51.0362  15
   9   2   2 3038.70 186.950  15
   9   2   3 1350.62 126.263  15
   9   2   4 5321.60 232.008  15
   9   2   5 9157.63 287.177  15
   9   2   6 620.837 73.1166  15
   9   2   7 819.667 66.1807   9
  -9  -3   3 492.190 64.3741  10
  -9  -3   2 8301.15 256.990  10
   9   3  -2 8076.22 229.790  15
   9   3  -1 862.849 89.8406  15
   9   3   0 2126.73 147.724  15
   9   3   1-11.3570 41.4675  15
   9   3   2 2072.26 150.832  15
   9   3   3-96.2471 53.4767  15
   9   3   4 6032.44 243.546  15
   9   3   5 924.664 93.6922  15
   9   3   6 1772.82 99.3590   9
   9   3   6 2252.28 126.295  15
   9   3   7 82.6603 29.0145   9
  -9  -4   3 1326.77 87.9847  10
  -9  -4   2 2931.69 143.632  10
  -9  -4   1 1317.93 106.858  10
   9   4  -1 1294.09 100.476  15
  -9  -4   0 7242.92 244.257  10
   9   4   0 7385.43 250.002  15
   9   4   1 624.541 80.8068  15
   9   4   2 650.444 85.6904  15
   9   4   3 123.341 47.9494  15
   9   4   4 2432.87 148.287  15
   9   4   5 87.3729 40.0627  15
   9   4   6 2189.57 115.849  15
  -9  -5   1 6437.51 193.622  10
  -9  -5   0 4989.01 178.396  10
   9   5   0 5226.56 188.305  15
  -9  -5  -1 500.981 64.5062  10
   9   5   1 515.758 68.6289  15
  -9  -5  -2 2601.04 130.326  10
   9   5   2 2937.13 154.059  15
  -9  -5  -3 50.8115 30.0441  10
   9   5   3 25.2208 35.3104  15
   9   5   4 54.1266 35.0812  15
   9   5   5 3480.32 146.397  15
   0   0   0    0.00    0.00   0
TITL ks1334 in P-1
REM P-1 (#2 in standard setting)
CELL 1.54184   7.977646   9.541197  13.054057  83.0985  83.2266  84.6080
ZERR    3.00   0.000697   0.000876   0.001419   0.0083   0.0080   0.0073
LATT  1
SFAC C H N O S
UNIT 51.00 78.00 6.00 3.00 6.00
TREF
HKLF 4
END
;
_shelx_hkl_checksum     69866
_shelx_res_file
;
TITL ks1334 in P-1
CELL  1.54184   7.9776   9.5412  13.0541   83.099   83.227   84.608
ZERR     2.00   0.0007   0.0009   0.0014    0.008    0.008    0.007
LATT   1
SFAC  C    H    N    O    S
UNIT  34   54   6    2    4
MERG   2
FMAP   2
eqiv $1 -x+1, -y+1, -z+1
PLAN   10
SIZE     0.191   0.243   0.355
ACTA
BOND   $H
htab c4 o2_$1
L.S.  10
WGHT    0.101400    0.897000
FVAR       9.77354
C1    1    0.019348    0.742208    0.466782    11.00000    0.04316    0.05227 =
         0.04172   -0.00184   -0.00627   -0.00365
C2    1    0.131801    0.629119    0.435245    11.00000    0.04497    0.04869 =
         0.04246   -0.00381   -0.00703   -0.00536
C3    1    0.268012    0.587461    0.492932    11.00000    0.04792    0.06077 =
         0.05223   -0.00450   -0.01118    0.00121
AFIX  43
H3    2    0.344860    0.512143    0.475939    11.00000   -1.20000
AFIX   0
C4    1    0.286628    0.659609    0.575238    11.00000    0.05492    0.08343 =
         0.05503   -0.00782   -0.02137   -0.00025
AFIX  43
H4    2    0.379222    0.631112    0.612037    11.00000   -1.20000
AFIX   0
C5    1    0.050483    0.805654    0.552007    11.00000    0.05778    0.06366 =
         0.04895   -0.01129   -0.00911    0.00156
AFIX  43
H5    2   -0.025281    0.879757    0.572654    11.00000   -1.20000
AFIX   0
C6    1   -0.119386    0.890327    0.291909    11.00000    0.03865    0.04417 =
         0.04390   -0.00786   -0.00509   -0.00378
C7    1   -0.216517    1.025026    0.137021    11.00000    0.05253    0.08669 =
         0.05505    0.01233   -0.01195   -0.00674
AFIX  13
H7    2   -0.096350    1.042551    0.129295    11.00000   -1.20000
AFIX   0
C8    1   -0.315002    1.168028    0.137000    11.00000    0.11711    0.07495 =
         0.09338    0.01727   -0.02903   -0.00566
AFIX 137
H8A   2   -0.434094    1.155978    0.144141    11.00000   -1.50000
H8B   2   -0.284701    1.224979    0.072900    11.00000   -1.50000
H8C   2   -0.288862    1.214095    0.193946    11.00000   -1.50000
AFIX   0
C9    1   -0.242053    0.945880    0.048423    11.00000    0.12514    0.12396 =
         0.04752   -0.00735   -0.00492    0.00588
AFIX 137
H9A   2   -0.162357    0.864065    0.046749    11.00000   -1.50000
H9B   2   -0.224984    1.006349   -0.015581    11.00000   -1.50000
H9C   2   -0.355185    0.916500    0.057321    11.00000   -1.50000
AFIX   0
C10   1   -0.430312    0.906771    0.267864    11.00000    0.03396    0.07207 =
         0.05644   -0.01282   -0.00835   -0.00403
AFIX  13
H10   2   -0.490570    0.955313    0.210790    11.00000   -1.20000
AFIX   0
C11   1   -0.458880    0.752161    0.269399    11.00000    0.05379    0.08183 =
         0.09048   -0.01914   -0.01062   -0.02146
AFIX 137
H11A  2   -0.403165    0.717396    0.207063    11.00000   -1.50000
H11B  2   -0.578116    0.741837    0.273562    11.00000   -1.50000
H11C  2   -0.413506    0.699026    0.328548    11.00000   -1.50000
AFIX   0
C12   1   -0.511485    0.974615    0.364090    11.00000    0.04603    0.09678 =
         0.06962   -0.02541   -0.00473    0.00743
AFIX 137
H12A  2   -0.471366    0.921955    0.425034    11.00000   -1.50000
H12B  2   -0.632379    0.973922    0.368444    11.00000   -1.50000
H12C  2   -0.481641    1.070535    0.359166    11.00000   -1.50000
AFIX   0
C13   1    0.202607    0.470926    0.295613    11.00000    0.05638    0.05112 =
         0.06070   -0.01308   -0.01112    0.00012
C14   1    0.156001    0.452197    0.188187    11.00000    0.07230    0.05907 =
         0.05521   -0.01554   -0.00562   -0.00876
C15   1   -0.019794    0.517231    0.166767    11.00000    0.11102    0.12048 =
         0.07613   -0.04028   -0.04590    0.01352
AFIX 137
H15A  2   -0.102844    0.476680    0.218292    11.00000   -1.50000
H15B  2   -0.041898    0.498293    0.099245    11.00000   -1.50000
H15C  2   -0.025503    0.617735    0.169256    11.00000   -1.50000
AFIX   0
C16   1    0.291955    0.521734    0.111439    11.00000    0.14229    0.13579 =
         0.06578   -0.00487    0.00199   -0.06868
AFIX 137
H16A  2    0.280639    0.500486    0.042663    11.00000   -1.50000
H16B  2    0.402043    0.485899    0.130104    11.00000   -1.50000
H16C  2    0.278513    0.622460    0.113378    11.00000   -1.50000
AFIX   0
C17   1    0.162269    0.294198    0.178783    11.00000    0.11130    0.07076 =
         0.08678   -0.03344   -0.00949   -0.01055
AFIX 137
H17A  2    0.078368    0.251997    0.228856    11.00000   -1.50000
H17B  2    0.272510    0.250719    0.191355    11.00000   -1.50000
H17C  2    0.139879    0.280275    0.110210    11.00000   -1.50000
AFIX   0
N1    3    0.182277    0.767279    0.606438    11.00000    0.06847    0.08398 =
         0.05592   -0.02061   -0.01888   -0.00075
N2    3    0.102601    0.568279    0.348092    11.00000    0.04960    0.05788 =
         0.05198   -0.01344   -0.01576    0.00428
AFIX  43
H2    2    0.007895    0.596091    0.323882    11.00000   -1.20000
AFIX   0
N3    3   -0.249479    0.937061    0.238407    11.00000    0.03773    0.05859 =
         0.04467   -0.00554   -0.00886   -0.00294
O2    4    0.324439    0.405510    0.330576    11.00000    0.09012    0.09810 =
         0.10176   -0.04502   -0.04077    0.04163
S1    5   -0.174726    0.792302    0.415736    11.00000    0.03885    0.06617 =
         0.04735    0.00261   -0.00346   -0.00148
S2    5    0.084143    0.913743    0.252964    11.00000    0.03764    0.06139 =
         0.06001    0.00287   -0.00486   -0.00866
HKLF 4
REM  ks1334 in P-1
REM R1 =  0.0614 for    3391 Fo > 4sig(Fo)  and  0.0659 for all    3779 data
REM    215 parameters refined using      0 restraints
END
WGHT      0.1014      0.8970
REM Highest difference peak  0.393,  deepest hole -0.292,  1-sigma level  0.076
Q1    1   0.5088  0.5205  0.5941  11.00000  0.05    0.39
Q2    1  -0.1569  0.9020  0.5860  11.00000  0.05    0.35
Q3    1  -0.1466  0.8283  0.3380  11.00000  0.05    0.34
Q4    1   0.4214  0.2076  0.2559  11.00000  0.05    0.33
Q5    1  -0.2618  0.6056  0.2407  11.00000  0.05    0.31
Q6    1   0.1106  0.7949  0.2669  11.00000  0.05    0.29
Q7    1   0.1453  0.6492  0.3028  11.00000  0.05    0.25
Q8    1   0.1510  0.6709  0.3237  11.00000  0.05    0.25
Q9    1  -0.2314  0.5036  0.2452  11.00000  0.05    0.25
Q10   1   0.1141  0.5895  0.4038  11.00000  0.05    0.25
;
_shelx_res_checksum     65236
_shelxl_version_number         .2013
data_New_Global_Publ_Block
_journal_date_recd_electronic     2014-08-20
_journal_date_accepted     2014-08-26
_journal_name_full     'Acta Crystallographica, Section E'
_journal_year     2014
_journal_volume     70
_journal_issue      9
_journal_page_first     o1069
_journal_page_last     o1070
_journal_paper_category     HO
_journal_paper_doi     10.1107/S1600536814019321
_journal_coeditor_code     XU5816
loop_
    _publ_contact_author_name
    _publ_contact_author_address
    _publ_contact_author_email
    'Gamal A. El-Hiti'
;
Cornea Research Chair
Department of Optometry
College of Applied Medical Sciences
King Saud University
PO Box 10219
Riyadh 11433
Saudi Arabia
;
 gelhiti@ksu.edu.s
    'Kariuki, Benson M.'
;
School of Chemistry
Cardiff University
Main Building
Park Place
Cardiff CF10 3AT
Wales
;
 kariukib@cardiff.ac.uk
_publ_contact_author_fax     '00966(0)114693778'
_publ_contact_author_phone     '00966(0)114693536'
_publ_section_title
;
Crystal structure of 4-(2,2-dimethylpropanamido)pyridin-3-yl
<i>N</i>,<i>N</i>-diisopropyldithiocarbamate
;
loop_
    _publ_author_name
    _publ_author_footnote
    _publ_author_address
    'El-Hiti, Gamal A.' .
;
Cornea Research Chair
Department of Optometry
College of Applied Medical Sciences
King Saud University
PO Box 10219
Riyadh 11433
Saudi Arabia
;
    'Smith, Keith' .
;
School of Chemistry
Cardiff University
Main Building
Park Place
Cardiff CF10 3AT
Wales
;
    'Hegazy, Amany S.' .
;
School of Chemistry
Cardiff University
Main Building
Park Place
Cardiff CF10 3AT
Wales
;
    'Baashen, Mohammed' .
;
Criminal Evidence
Ministry of Interior
Riyadh 11632
PO Box 86985
Saudi Arabia
;
    'Kariuki, Benson M.' .
;
School of Chemistry
Cardiff University
Main Building
Park Place
Cardiff CF10 3AT
Wales
;
