# Supplementary material for: Crystal structure of 4-(2,2-di­methyl­propanamido)­pyridin-3-yl N,N-diiso­propyl­dithio­carbamate
Source: Acta Crystallogr Sect E Struct Rep Online. 2014 Aug 30;70(Pt 9):o1069–70. doi: 10.1107/S1600536814019321 (PMC4186077; doi:10.1107/S1600536814019321)
Supplement: Supplementary file 2 [file e-70-o1069-Isup2.hkl]

#
# h,k,l, Fc-squared, Fo-squared, sigma(Fo-squared), status flag
#
data_I
_shelx_title ' ks1334 in P-1'
_shelx_refln_list_code          4
_shelx_F_calc_maximum       81.84
_exptl_crystal_F_000       380.00
_reflns_d_resolution_high  0.8041

loop_
 _space_group_symop_operation_xyz
 'x, y, z'
 '-x, -y, -z'

_cell_length_a     7.9776
_cell_length_b     9.5412
_cell_length_c    13.0541
_cell_angle_alpha  83.099
_cell_angle_beta   83.227
_cell_angle_gamma  84.608

_shelx_F_squared_multiplier     1.000

loop_
 _refln_index_h
 _refln_index_k
 _refln_index_l
 _refln_F_squared_calc
 _refln_F_squared_meas
 _refln_F_squared_sigma
 _refln_observed_status
   2   0   0       1098.67       1109.15        11.15 o
   3   0   0       1047.51       1103.38         5.58 o
   4   0   0          0.96          2.35         0.75 o
   5   0   0         75.92         65.07         3.10 o
   6   0   0          0.06        103.27         9.50 o
   7   0   0          0.80          0.84         0.47 o
   8   0   0         39.37         36.42         1.67 o
   9   0   0          5.11         22.31         1.62 o
  -9   1   0          0.05          0.41         0.40 o
  -8   1   0          0.51          0.62         0.55 o
  -7   1   0          1.14          2.76         0.49 o
  -6   1   0        162.47        163.61         2.49 o
  -5   1   0        275.04        265.51         5.37 o
  -4   1   0        931.53        849.75         6.38 o
  -3   1   0        988.41       1062.74        15.32 o
  -2   1   0        345.10        308.21        11.82 o
  -1   1   0         35.47         44.35         1.23 o
   0   1   0        178.13        183.52         2.48 o
   1   1   0        346.05        309.43         5.01 o
   2   1   0        429.63        578.03        16.77 o
   3   1   0        310.19        275.12         3.60 o
   4   1   0       1870.27       1920.76        22.72 o
   6   1   0        146.94        141.29         3.32 o
   7   1   0        380.99        377.81         5.70 o
   8   1   0         39.62         36.58         1.72 o
   9   1   0          0.07          2.11         0.67 o
  -9   2   0         89.70         85.75         2.68 o
  -8   2   0        206.19        208.05         5.39 o
  -7   2   0        106.48        100.13         2.34 o
  -6   2   0        641.61        599.62         4.86 o
  -5   2   0        316.50        565.47         8.08 o
  -4   2   0        147.08        134.90         3.45 o
  -3   2   0         36.07         29.07         0.72 o
  -2   2   0          0.86          0.52         0.17 o
  -1   2   0        176.53        157.59         1.61 o
   0   2   0        812.55        726.88         6.85 o
   1   2   0        542.25        759.91         9.23 o
   2   2   0         51.53         71.10         3.42 o
   3   2   0        736.13        672.27        12.19 o
   4   2   0        714.16        995.46        17.32 o
   5   2   0        220.09        220.39         8.98 o
   6   2   0         92.15         81.14         3.29 o
   7   2   0         43.77         48.09         2.10 o
   8   2   0          6.56          8.47         0.91 o
   9   2   0          0.16          0.76         0.49 o
  -9   3   0         49.46         43.09         1.72 o
  -8   3   0        115.96        106.08         3.66 o
  -7   3   0          4.36          3.64         0.55 o
  -5   3   0         65.74        102.18         2.87 o
  -4   3   0         40.13         38.69         2.01 o
  -3   3   0        254.23        274.61         2.88 o
  -2   3   0        908.67        878.88         8.27 o
  -1   3   0        928.00        804.09        12.09 o
   0   3   0        539.85        743.31        42.08 o
   1   3   0        315.26        330.55         3.27 o
   2   3   0        851.86        816.07        13.13 o
   3   3   0        470.12        459.38        10.80 o
   4   3   0        240.63        254.69         9.24 o
   5   3   0         58.65         47.81         4.47 o
   6   3   0        149.19        157.70         5.12 o
   7   3   0          3.92          4.92         0.79 o
   8   3   0          0.30          0.27         0.47 o
   9   3   0         16.70         22.26         1.55 o
  -8   4   0          0.13          0.50         0.45 o
  -7   4   0         97.07        159.81         4.45 o
  -6   4   0         77.23         78.99         2.11 o
  -5   4   0        808.52        767.04         7.67 o
  -4   4   0        327.04        372.90         6.80 o
  -3   4   0        439.00        418.67        16.00 o
  -2   4   0        276.00        267.46         3.01 o
  -1   4   0          6.11          6.49         1.17 o
   0   4   0        214.17        227.14        10.18 o
   1   4   0          2.52          1.27         0.32 o
   2   4   0        239.93        252.63        25.77 o
   3   4   0         36.89         32.35         1.34 o
   4   4   0        114.92        126.71         7.01 o
   5   4   0        102.29        103.92         5.64 o
   6   4   0        396.05        337.63         7.58 o
   7   4   0         36.33         37.70         2.59 o
   8   4   0         25.48         30.53         2.16 o
   9   4   0         74.09         76.56         1.83 o
  -8   5   0          1.17          0.90         0.37 o
  -7   5   0         16.62         19.53         1.89 o
  -6   5   0        145.97        149.63         3.76 o
  -5   5   0         11.02         17.80         1.39 o
  -4   5   0         23.17         29.30         1.62 o
  -3   5   0        260.63        288.28         3.83 o
  -2   5   0        560.95        579.14         6.42 o
  -1   5   0         34.83         75.25        10.23 o
   0   5   0          9.72          8.11         0.85 o
   1   5   0        306.95        360.75         9.33 o
   2   5   0         64.66         87.94         2.55 o
   3   5   0          5.52          4.28         0.53 o
   4   5   0        206.65        231.95        10.21 o
   5   5   0        148.05        132.24         3.01 o
   6   5   0        335.66        299.38         5.03 o
   7   5   0          0.34          0.09         0.55 o
   8   5   0         15.86         15.47         1.47 o
   9   5   0         56.34         53.43         1.36 o
  -7   6   0          8.76          8.78         1.20 o
  -6   6   0         74.05        105.77         4.46 o
  -5   6   0         22.03         28.39         1.67 o
  -4   6   0         18.78         14.69         1.02 o
  -3   6   0         16.51         46.93         1.67 o
  -2   6   0         66.31        124.80         3.63 o
  -1   6   0        110.52        124.25         3.57 o
   0   6   0        551.84        523.18         7.03 o
   1   6   0         96.80         84.34         2.79 o
   2   6   0         25.85         19.16         1.19 o
   3   6   0        107.83        117.52         6.30 o
   4   6   0         21.24         32.22         1.84 o
   5   6   0         41.99         35.20         1.71 o
   6   6   0         68.29         57.58         2.19 o
   7   6   0          0.48          0.74         0.49 o
   8   6   0          0.27          0.08         0.28 o
  -7   7   0          0.16         -0.54         0.54 o
  -6   7   0         16.76         20.03         1.89 o
  -5   7   0          8.30          5.81         1.37 o
  -4   7   0          1.73          3.13         1.13 o
  -3   7   0         33.26         36.05         1.46 o
  -2   7   0        211.69        196.39         6.25 o
  -1   7   0         16.92         16.11         1.02 o
   0   7   0        264.01        270.72         4.05 o
   1   7   0        169.50        168.67         3.50 o
   2   7   0        112.90         97.24         2.63 o
   3   7   0         39.36         36.90         1.61 o
   4   7   0         12.12         11.06         1.61 o
   5   7   0          3.11          2.38         0.59 o
   6   7   0          5.77         24.08         2.06 o
   7   7   0          6.14          7.56         0.73 o
   8   7   0         14.28         15.78         0.76 o
  -6   8   0          1.94          1.21         0.66 o
  -5   8   0          7.54          8.91         1.42 o
  -4   8   0        116.40        126.17         5.11 o
  -3   8   0         37.80         37.38         1.65 o
  -2   8   0         11.90         15.33         1.13 o
  -1   8   0         57.84         52.27         2.17 o
   0   8   0         38.34         31.12         2.16 o
   1   8   0          0.43          2.99         0.81 o
   2   8   0         26.36         22.57         1.39 o
   3   8   0         12.10          8.25         1.50 o
   4   8   0        103.69         91.86         4.31 o
   5   8   0          6.26         13.53         1.66 o
   6   8   0         12.81         15.22         1.62 o
   7   8   0         40.02         45.51         2.21 o
  -5   9   0         19.32         19.61         1.57 o
  -4   9   0          3.70          6.27         1.22 o
  -3   9   0          3.80         15.62         1.95 o
  -2   9   0          5.69         39.00         1.80 o
  -1   9   0          3.02          3.42         0.58 o
   0   9   0         17.26         18.23         1.99 o
   1   9   0         25.38         56.65         8.06 o
   2   9   0          5.52          6.27         0.79 o
   3   9   0        135.58        130.17         5.23 o
   4   9   0        131.32        129.15         4.89 o
   5   9   0         22.45         19.70         1.81 o
   6   9   0          1.97          2.26         0.40 o
  -4  10   0          0.39          2.08         0.67 o
  -3  10   0          6.21          5.30         1.09 o
  -2  10   0          7.59          6.68         1.21 o
  -1  10   0          9.86          8.50         1.05 o
   0  10   0         19.14         22.64         1.81 o
   1  10   0          7.43          9.04         1.23 o
   2  10   0          9.86         13.17         1.39 o
   3  10   0         53.56         61.82         2.70 o
   4  10   0         43.31         42.57         2.06 o
   5  10   0          0.15         -0.02         0.33 o
  -2  11   0         40.13         37.28         1.97 o
  -1  11   0         49.25         47.01         2.36 o
   0  11   0         13.03         11.22         0.68 o
   1  11   0          0.14          0.66         0.54 o
   2  11   0          1.54         10.46         1.07 o
   3  11   0          3.79          4.48         0.71 o
   4  11   0          4.83          5.75         0.62 o
  -3 -11   1          1.09          0.38         0.36 o
  -2 -11   1         19.55         27.93         1.58 o
  -1 -11   1         18.39         16.21         1.26 o
   0 -11   1          0.80          0.88         0.62 o
   1 -11   1         25.08         23.49         1.68 o
   2 -11   1         44.35         39.73         1.97 o
  -5 -10   1          0.62          0.98         0.40 o
  -4 -10   1          7.64          7.01         0.88 o
  -3 -10   1         30.33         30.67         1.89 o
  -2 -10   1         23.27         24.09         2.88 o
  -1 -10   1          1.90          1.64         0.72 o
   0 -10   1          2.51          3.52         0.91 o
   1 -10   1          0.04          1.05         1.62 o
   2 -10   1          6.29          7.39         1.30 o
   3 -10   1          8.10          8.27         1.23 o
   4 -10   1          0.95          0.17         0.50 o
  -6  -9   1         20.48         18.82         1.43 o
  -5  -9   1         13.07         11.06         0.85 o
  -4  -9   1          9.50          8.51         0.88 o
  -3  -9   1          5.31          2.72         0.85 o
  -2  -9   1          2.97          1.70         0.79 o
  -1  -9   1          9.34         59.55         4.31 o
   0  -9   1         12.34         11.49         1.53 o
   1  -9   1         49.13         50.44         1.94 o
   2  -9   1         14.00         27.14         2.51 o
   3  -9   1          0.29          2.27         0.99 o
   4  -9   1         33.12         32.50         2.35 o
   5  -9   1         31.59         33.82         2.00 o
  -7  -8   1         13.18         13.53         1.19 o
  -6  -8   1          8.01          7.36         0.70 o
  -5  -8   1          6.49          5.48         0.70 o
  -4  -8   1          6.13          3.84         1.10 o
  -3  -8   1         56.93         54.00         3.47 o
  -2  -8   1         53.65         52.50         3.43 o
  -1  -8   1          4.94          6.53         0.77 o
   0  -8   1        106.72        104.52         3.52 o
   1  -8   1         73.58         79.42         2.06 o
   2  -8   1         69.37         82.70         2.54 o
   3  -8   1         19.33         16.24         1.19 o
   4  -8   1         55.89         64.72         3.70 o
   5  -8   1         14.74         11.78         1.52 o
   6  -8   1         11.16         10.35         1.17 o
  -8  -7   1          0.66          1.23         0.42 o
  -7  -7   1         15.72         15.22         1.00 o
  -6  -7   1          3.50          3.55         1.03 o
  -5  -7   1          6.92          6.82         0.84 o
  -4  -7   1        393.35        367.86         5.43 o
  -3  -7   1        477.83        446.67         4.28 o
  -2  -7   1          0.40          0.59         0.42 o
  -1  -7   1        437.70        385.45         9.13 o
   0  -7   1        420.91        424.92         5.11 o
   1  -7   1          0.21          4.08         0.79 o
   2  -7   1         15.82         14.25         0.86 o
   3  -7   1         23.34         32.11         1.37 o
   4  -7   1          2.80          3.43         1.38 o
   5  -7   1         30.03         27.57         2.41 o
   6  -7   1          0.68         10.68         1.53 o
   7  -7   1          7.14         10.76         1.16 o
  -8  -6   1         36.17         35.49         1.63 o
  -7  -6   1         63.36         61.76         2.09 o
  -6  -6   1         19.49         19.43         1.30 o
  -5  -6   1        102.62        100.97         2.90 o
  -4  -6   1        510.07        462.42         6.96 o
  -3  -6   1          2.35          5.93         2.66 o
  -2  -6   1          3.60          1.84         0.44 o
  -1  -6   1          4.66          5.60         2.39 o
   0  -6   1         20.25         25.15         1.63 o
   1  -6   1         16.57         17.15         1.39 o
   2  -6   1         88.84        107.12         2.42 o
   3  -6   1        511.25        517.79         4.29 o
   4  -6   1        374.71        372.55         4.97 o
   5  -6   1          0.38         14.74         1.96 o
   6  -6   1         30.64         30.98         2.49 o
   7  -6   1         15.51         16.48         1.58 o
   8  -6   1          8.58          6.58         0.64 o
  -9  -5   1         70.00         67.39         2.03 o
  -8  -5   1         37.30         42.24         1.60 o
  -7  -5   1          8.05          5.34         1.06 o
  -6  -5   1         41.84         33.39         2.46 o
  -5  -5   1         18.14         16.17         1.49 o
  -4  -5   1         39.76         54.84        29.26 o
  -3  -5   1          0.80          0.45         0.30 o
  -2  -5   1        411.79        357.58         4.96 o
  -1  -5   1        284.96        294.93         7.07 o
   0  -5   1       1574.88       1422.60         9.12 o
   1  -5   1         21.22         26.10         1.01 o
   2  -5   1        296.98        299.55        14.14 o
   3  -5   1         40.61         42.32         1.47 o
   4  -5   1          1.90         10.54         1.04 o
   5  -5   1         62.35         67.05         1.99 o
   6  -5   1         41.84         42.32         1.59 o
   7  -5   1          2.69          4.58         0.68 o
   8  -5   1          0.06          0.18         0.34 o
  -9  -4   1         13.52         13.67         0.77 o
  -8  -4   1         20.20         19.45         1.66 o
  -7  -4   1          0.12          0.85         0.61 o
  -6  -4   1          4.94          5.86         1.19 o
  -5  -4   1         17.53         21.62         1.42 o
  -4  -4   1         14.85         11.85         2.25 o
  -3  -4   1         18.37         14.26         0.86 o
  -2  -4   1        444.26        433.62         4.64 o
  -1  -4   1        355.36        356.45         8.92 o
   0  -4   1        518.67        488.68         9.17 o
   1  -4   1        442.27        546.37         4.95 o
   2  -4   1          9.25         16.08         1.18 o
   3  -4   1          6.72          8.01         0.51 o
   4  -4   1         20.68         46.93         2.44 o
   5  -4   1         37.25         36.94         1.46 o
   6  -4   1         19.51         27.18         1.48 o
   7  -4   1        189.12        227.83         4.19 o
   8  -4   1          5.60          4.01         0.75 o
  -9  -3   1          9.06          9.03         0.94 o
  -8  -3   1         25.60         23.18         1.88 o
  -7  -3   1         40.86         45.90         2.08 o
  -6  -3   1        602.99        599.97         6.65 o
  -5  -3   1        745.72        691.49        17.54 o
  -4  -3   1         91.43         85.50         5.48 o
  -2  -3   1        368.85        330.17         8.44 o
  -1  -3   1        772.28        752.19        11.34 o
   0  -3   1       1166.05       1124.16         6.88 o
   1  -3   1          2.84          2.90         0.94 o
   2  -3   1        215.38        218.81         2.46 o
   3  -3   1        693.29        743.55         8.52 o
   4  -3   1         10.60         13.22         0.84 o
   5  -3   1        800.23        783.72         7.15 o
   6  -3   1        322.60        300.24         4.43 o
   7  -3   1         25.71         25.65         1.26 o
   8  -3   1         54.33         50.96         2.57 o
   9  -3   1         22.24         31.20         1.52 o
  -9  -2   1         48.03         46.67         2.12 o
  -8  -2   1          0.32         -0.44         0.44 o
  -7  -2   1        148.00        143.54         3.60 o
  -6  -2   1         75.78         60.18         1.95 o
  -5  -2   1        128.56        109.52         6.65 o
  -4  -2   1         52.01        183.23         7.66 o
  -3  -2   1        361.68        360.83         9.23 o
  -2  -2   1        368.60        389.98         8.40 o
  -1  -2   1       6698.35       6470.61        29.32 o
   0  -2   1         51.88         46.05         2.19 o
   1  -2   1        883.77        868.20         4.80 o
   2  -2   1        956.91       1098.34         4.38 o
   3  -2   1         98.85        104.16         2.48 o
   4  -2   1        359.39        346.93         5.47 o
   5  -2   1       1226.05       1306.94        12.68 o
   6  -2   1        502.38        476.35         4.95 o
   7  -2   1          0.64          1.15         0.36 o
   8  -2   1          3.68          6.08         1.01 o
   9  -2   1          1.66          2.06         0.52 o
  -9  -1   1         31.41         28.97         1.71 o
  -8  -1   1          0.62          0.38         0.42 o
  -7  -1   1         27.77         20.87         1.40 o
  -6  -1   1         14.61         13.57         1.13 o
  -5  -1   1         16.17         24.34         2.96 o
  -4  -1   1        130.92        141.63         2.90 o
  -3  -1   1       1510.40       1545.74         6.57 o
  -2  -1   1       4491.94       4750.35        21.82 o
  -1  -1   1       5833.86       6013.02        74.58 o
   0  -1   1         89.90         95.74         2.57 o
   1  -1   1       4077.15       4610.68        18.20 o
   2  -1   1       2821.50       2603.57        16.90 o
   3  -1   1         49.33         42.49         1.43 o
   4  -1   1          0.16        241.22        55.77 o
   5  -1   1          5.70          8.94         0.94 o
   6  -1   1         10.74         11.65         0.83 o
   7  -1   1          6.24          6.39         0.64 o
   8  -1   1         51.05         49.33         2.75 o
   9  -1   1         69.09         72.79         2.72 o
  -9   0   1          0.03          8.68         1.03 o
  -8   0   1         26.30         25.06         3.02 o
  -7   0   1        105.04        100.87         3.19 o
  -6   0   1        132.20        165.06         3.06 o
  -5   0   1         41.98         41.46         1.93 o
  -4   0   1       1137.11       1154.40        11.18 o
  -3   0   1       1556.02       1593.63         9.09 o
  -2   0   1        276.82        232.73         5.13 o
  -1   0   1        819.44        690.99        10.08 o
   1   0   1        398.01        425.94         5.74 o
   2   0   1       1637.80       1560.37        14.62 o
   4   0   1        626.34        611.20        16.31 o
   5   0   1         31.29         41.39         3.83 o
   6   0   1         92.80        133.59         3.12 o
   7   0   1          5.56          6.21         0.74 o
   8   0   1        136.67        126.28         4.44 o
   9   0   1        104.94        110.20         3.52 o
  -9   1   1          6.12          4.29         0.69 o
  -8   1   1          7.95          5.09         0.69 o
  -7   1   1         46.31         53.08         1.73 o
  -6   1   1        158.67        162.58         2.25 o
  -5   1   1        107.18         91.95         3.15 o
  -4   1   1        792.45        801.96         8.03 o
  -3   1   1        318.72        285.82         3.45 o
  -2   1   1         44.55         49.00         1.18 o
  -1   1   1       2562.69       3245.32        10.11 o
   0   1   1       1916.51       1605.50         8.04 o
   1   1   1       4267.52       4482.32        12.25 o
   2   1   1        212.29        366.38         7.33 o
   3   1   1       1681.33       1703.13        18.15 o
   4   1   1       1546.13       1690.05        55.53 o
   5   1   1        678.79        910.82        18.87 o
   6   1   1        244.66        249.29         2.81 o
   7   1   1         49.04         53.24         2.13 o
   8   1   1         20.26         20.32         1.83 o
   9   1   1         13.37         16.63         1.44 o
  -9   2   1         44.20         40.26         1.76 o
  -8   2   1        190.90        178.88         7.73 o
  -7   2   1         30.56         30.70         1.71 o
  -6   2   1         24.88         26.97         1.08 o
  -5   2   1         52.05         54.99         2.63 o
  -4   2   1          0.22          1.70         0.50 o
  -3   2   1         34.89         24.07         0.75 o
  -2   2   1        558.27        725.40         3.77 o
  -1   2   1       1903.31       1860.79         5.43 o
   1   2   1       1736.55       1763.53        13.71 o
   2   2   1        168.95        161.68         5.14 o
   3   2   1       1010.11       1016.00        15.13 o
   4   2   1         34.02         28.60         2.88 o
   5   2   1         56.54         63.94         5.33 o
   6   2   1         10.07         10.38         0.89 o
   7   2   1         55.25         75.26         2.59 o
   8   2   1          6.57         10.09         1.41 o
   9   2   1          1.14          0.92         0.53 o
  -9   3   1          0.51          2.27         0.43 o
  -8   3   1          1.63          3.16         0.76 o
  -7   3   1         10.53         10.10         0.70 o
  -6   3   1        479.90        439.22         4.90 o
  -5   3   1        139.19        140.04         2.84 o
  -4   3   1        278.89        274.88         5.46 o
  -3   3   1        183.83        325.91         5.17 o
  -2   3   1        330.18        311.79         5.23 o
  -1   3   1       4030.96       4030.45        18.25 o
   0   3   1       1593.76       1570.29         6.40 o
   1   3   1       1483.80       1416.31        13.65 o
   2   3   1         69.52         75.74         1.57 o
   3   3   1        779.70        941.93        15.67 o
   4   3   1         10.27         10.22         1.96 o
   5   3   1         39.34         34.80         3.52 o
   6   3   1        121.09        112.56         2.87 o
   7   3   1        158.40        176.30         5.60 o
   8   3   1         48.04         46.21         2.73 o
   9   3   1          0.62         -0.12         0.43 o
  -8   4   1         38.75         31.57         1.78 o
  -7   4   1          4.12         31.84         1.69 o
  -6   4   1        256.75        232.40         3.99 o
  -5   4   1        567.78        543.44         7.00 o
  -4   4   1        201.21        184.41         5.02 o
  -3   4   1          1.69          4.37         1.20 o
  -2   4   1        259.80        319.64        13.31 o
  -1   4   1         28.54         25.91         0.90 o
   0   4   1       1155.63       1147.72        17.92 o
   1   4   1        240.22        226.48         6.66 o
   2   4   1         47.14         41.85         2.53 o
   3   4   1        754.95        653.75        32.83 o
   4   4   1         81.63         86.05         5.72 o
   5   4   1         59.96         54.74         1.82 o
   6   4   1        278.68        271.64         4.30 o
   7   4   1         59.87         57.81         3.22 o
   8   4   1         13.64         16.79         1.68 o
   9   4   1          7.23          6.54         0.85 o
  -8   5   1         13.85         20.89         1.28 o
  -7   5   1         20.43         30.94         2.25 o
  -6   5   1        259.63        223.10        10.02 o
  -5   5   1         35.01         45.81         2.06 o
  -4   5   1        106.88         98.81         2.39 o
  -3   5   1        180.60        187.22         3.01 o
  -2   5   1          9.91        110.29        10.07 o
  -1   5   1        455.29        469.06         6.00 o
   0   5   1        140.19        148.72         3.34 o
   1   5   1         30.23         41.32         1.51 o
   2   5   1       1249.03       1259.26         8.25 o
   3   5   1        252.83        216.42         9.76 o
   4   5   1         59.25         62.27         5.14 o
   5   5   1        169.50        155.18         3.22 o
   6   5   1         65.96         67.84         2.37 o
   7   5   1          0.03          2.60         0.57 o
   8   5   1          0.65          3.65         0.85 o
   9   5   1          4.62          5.32         0.49 o
  -7   6   1          2.41          2.46         0.74 o
  -6   6   1          6.11         16.52         1.84 o
  -5   6   1        109.29        103.29         5.39 o
  -4   6   1         32.08         26.09         1.73 o
  -3   6   1        202.69        206.70         3.27 o
  -2   6   1        423.40        411.73         6.52 o
  -1   6   1         31.28         24.14         1.57 o
   0   6   1        273.28        307.53         5.35 o
   1   6   1        179.28        194.37         4.19 o
   2   6   1         54.37         38.67         1.63 o
   3   6   1          0.19          1.00         0.27 o
   4   6   1        150.50        151.08         3.22 o
   5   6   1          1.13          1.90         0.53 o
   6   6   1        126.83        116.74         3.10 o
   7   6   1          7.22          9.92         0.93 o
   8   6   1          5.31          3.50         0.50 o
  -7   7   1          8.45          8.91         0.82 o
  -6   7   1         44.28         43.05         2.59 o
  -5   7   1         16.34         17.47         2.40 o
  -4   7   1          7.86          6.81         1.01 o
  -3   7   1         44.45         49.42         1.70 o
  -2   7   1        107.89         99.09         3.21 o
  -1   7   1          2.85          2.87         0.49 o
   0   7   1         18.42         21.67         1.63 o
   1   7   1         26.68         27.50         1.89 o
   2   7   1         35.56         57.12         9.75 o
   3   7   1          3.01         14.84         1.10 o
   4   7   1         53.40         45.20         3.01 o
   5   7   1         80.41         70.89         3.69 o
   6   7   1        114.16        118.42         2.91 o
   7   7   1          0.64          1.50         0.44 o
   8   7   1         19.73         21.27         1.43 o
  -6   8   1          9.83          7.70         1.02 o
  -5   8   1          9.15          7.00         1.22 o
  -4   8   1          0.87         24.91         4.98 o
  -3   8   1         56.99         58.18         1.86 o
  -2   8   1          6.54          9.94         0.79 o
  -1   8   1          4.16          4.02         0.59 o
   0   8   1        117.31        109.21         3.89 o
   1   8   1         66.49         74.32         4.52 o
   2   8   1          3.80         14.42         1.30 o
   3   8   1         65.43         64.87         2.17 o
   4   8   1         92.08         84.24         4.18 o
   5   8   1         25.36         33.37         2.56 o
   6   8   1          1.56          1.45         0.71 o
   7   8   1          4.85          2.98         0.74 o
  -5   9   1          2.21          6.54         1.02 o
  -4   9   1          4.69          5.20         1.07 o
  -3   9   1         35.65         39.41         6.09 o
  -2   9   1         25.54         31.64         1.15 o
  -1   9   1         35.09         39.28         1.84 o
   0   9   1        141.69        152.44         3.25 o
   1   9   1         64.12         56.69         2.00 o
   2   9   1          9.07          7.36         1.03 o
   3   9   1         26.61         19.89         2.16 o
   4   9   1         18.32         20.13         2.04 o
   5   9   1          3.23          2.02         0.80 o
   6   9   1          5.78          4.46         0.87 o
   7   9   1          6.39          7.47         0.79 o
  -4  10   1         17.00         19.44         1.42 o
  -3  10   1          3.02          1.92         0.75 o
  -2  10   1          5.37          5.75         0.79 o
  -1  10   1          4.70          4.01         0.65 o
   0  10   1         14.50         15.87         1.48 o
   1  10   1          1.96          2.70         0.77 o
   2  10   1         21.01         22.10         1.77 o
   3  10   1          2.44          8.97         1.16 o
   4  10   1         15.08         16.30         1.37 o
   5  10   1          9.21         10.42         0.97 o
  -2  11   1          0.05         -0.17         0.51 o
  -1  11   1          4.07          3.62         0.56 o
   0  11   1          1.01          2.73         0.64 o
   1  11   1          1.86          1.13         0.52 o
   2  11   1         17.38         20.99         1.43 o
   3  11   1         10.04         11.43         1.02 o
   4  11   1         10.86         10.75         0.87 o
  -3 -11   2          0.06          0.09         0.30 o
  -2 -11   2          0.68          0.26         0.41 o
  -1 -11   2          2.46          2.07         0.43 o
   0 -11   2          1.99          1.40         0.65 o
   1 -11   2          0.19          1.38         0.58 o
   2 -11   2          5.34          5.36         0.78 o
  -4 -10   2         21.51         20.13         1.29 o
  -3 -10   2          0.01          5.21         0.89 o
  -2 -10   2          0.06          0.17         0.38 o
  -1 -10   2          0.77         -0.38         0.45 o
   0 -10   2          0.47          5.89         0.74 o
   1 -10   2          9.12          8.79         1.39 o
   2 -10   2         40.77         42.04         2.55 o
   3 -10   2         37.39         39.81         2.27 o
   4 -10   2          0.34          0.54         0.43 o
  -5  -9   2          1.77          0.46         0.34 o
  -4  -9   2         10.18         14.89         1.04 o
  -3  -9   2         54.13         50.48         2.60 o
  -2  -9   2         90.34         91.34         2.51 o
  -1  -9   2         32.87         43.08         1.53 o
   0  -9   2         13.08         11.76         0.95 o
   1  -9   2        146.71        151.50         4.15 o
   2  -9   2         79.26         85.41         4.90 o
   3  -9   2          0.02         -0.31         0.74 o
   4  -9   2         19.06         15.13         1.62 o
   5  -9   2          5.84          8.90         1.09 o
  -7  -8   2         20.17         17.63         0.76 o
  -6  -8   2         17.05         16.79         0.98 o
  -5  -8   2          0.06          0.61         0.31 o
  -4  -8   2        126.41        112.50         2.95 o
  -3  -8   2         80.51         74.84         1.99 o
  -2  -8   2          5.68         15.88         1.59 o
  -1  -8   2          9.50          9.70         1.12 o
   0  -8   2         13.15         10.48         1.05 o
   1  -8   2          0.83          0.73         0.34 o
   2  -8   2          0.02          0.00         0.35 o
   3  -8   2          1.43          1.13         0.38 o
   4  -8   2          8.90          9.58         1.00 o
   5  -8   2         12.33         21.68         1.98 o
   6  -8   2          6.77          4.10         0.84 o
  -7  -7   2        101.44         98.34         3.95 o
  -6  -7   2         19.67         17.16         1.13 o
  -5  -7   2          0.01          0.15         0.39 o
  -4  -7   2         81.00         75.35         2.51 o
  -3  -7   2         10.30         19.58         1.16 o
  -2  -7   2          6.74          3.12         0.74 o
  -1  -7   2         82.78         78.79         1.97 o
   0  -7   2         17.98         20.45         1.19 o
   1  -7   2         51.00         50.14         1.60 o
   2  -7   2          2.30          2.05         0.45 o
   3  -7   2          0.20          0.77         0.39 o
   4  -7   2         11.35         14.34         1.30 o
   5  -7   2         45.56         44.46         1.91 o
   6  -7   2         32.30         76.16         3.43 o
   7  -7   2          1.22          1.80         0.64 o
  -8  -6   2         28.00         30.08         1.11 o
  -7  -6   2         74.03         75.15         2.22 o
  -6  -6   2         39.94         40.78         1.84 o
  -5  -6   2          1.07          1.52         0.53 o
  -4  -6   2         66.67         72.52         2.29 o
  -3  -6   2         75.63         76.10         1.80 o
  -2  -6   2         16.50         14.13         1.13 o
  -1  -6   2          1.25          7.25         3.24 o
   0  -6   2        469.64        433.75         6.99 o
   1  -6   2         97.23         75.19         2.87 o
   2  -6   2         53.59         67.91         2.03 o
   3  -6   2        144.08        131.92         2.64 o
   4  -6   2        428.61        410.84         6.26 o
   5  -6   2         62.65        111.50         4.00 o
   6  -6   2          0.60         30.06         6.86 o
   7  -6   2          0.31          0.22         0.33 o
   8  -6   2          9.00          8.11         0.70 o
  -8  -5   2          0.73          1.03         0.36 o
  -7  -5   2         38.97         48.25        10.57 o
  -6  -5   2          1.43          3.15         0.88 o
  -5  -5   2          9.91         11.23         1.30 o
  -4  -5   2        508.48        468.65         7.38 o
  -3  -5   2        557.39        483.35        23.01 o
  -2  -5   2         63.10         58.68         3.73 o
  -1  -5   2        473.61        516.23        13.03 o
   0  -5   2       1461.86       1456.03        19.63 o
   1  -5   2        416.66        426.40         6.22 o
   2  -5   2          4.99          4.40         1.02 o
   3  -5   2         32.69         35.07         1.33 o
   4  -5   2         97.50        107.54         2.43 o
   5  -5   2         27.80         30.35         1.37 o
   6  -5   2        230.60        225.46         4.43 o
   7  -5   2         76.62         81.06         2.37 o
   8  -5   2         57.77         58.93         2.24 o
  -9  -4   2         32.42         30.69         1.50 o
  -8  -4   2         55.59         57.25         2.63 o
  -7  -4   2          2.03          1.40         0.65 o
  -6  -4   2        120.85        118.75         4.27 o
  -5  -4   2        271.70        268.02         8.87 o
  -4  -4   2        361.82        323.30        11.89 o
  -3  -4   2          3.90          4.55         1.40 o
  -2  -4   2        258.04        259.48         8.99 o
  -1  -4   2        448.20        454.00        10.83 o
   0  -4   2          2.15         14.31         0.92 o
   2  -4   2        302.38        320.65         3.65 o
   3  -4   2        397.45        383.65         4.06 o
   4  -4   2        242.80        238.73         8.03 o
   5  -4   2        141.46        130.16         2.67 o
   6  -4   2          1.07         23.93         1.57 o
   7  -4   2        112.67        123.43         3.62 o
   8  -4   2         44.95         40.72         2.14 o
  -9  -3   2         81.19         85.61         1.79 o
  -8  -3   2        138.59        141.64         4.31 o
  -7  -3   2          9.76          7.56         0.90 o
  -6  -3   2        204.96        244.67         7.55 o
  -5  -3   2        265.15        247.96         6.30 o
  -4  -3   2        209.48        223.04         9.11 o
  -3  -3   2        916.89        920.42        16.80 o
  -2  -3   2        305.89        301.37         8.81 o
  -1  -3   2         79.07        109.02         4.92 o
   0  -3   2          9.01         27.86         1.09 o
   1  -3   2        116.16         89.06         2.69 o
   2  -3   2       1782.03       1712.39        43.07 o
   3  -3   2        229.09        274.14        28.59 o
   4  -3   2         20.91         22.68         1.65 o
   5  -3   2         34.47         40.01         1.46 o
   7  -3   2         14.52         12.94         0.92 o
   8  -3   2          0.00          3.91         0.89 o
   9  -3   2          2.45         16.43         1.13 o
  -9  -2   2         41.16         40.85         1.78 o
  -8  -2   2          4.48          4.28         0.70 o
  -7  -2   2         14.34         26.63         1.66 o
  -6  -2   2          0.56          0.44         0.51 o
  -5  -2   2          6.00          7.80         1.97 o
  -4  -2   2        160.20        173.08         7.55 o
  -3  -2   2        102.67        106.88         5.34 o
  -2  -2   2       4722.63       4418.55        30.43 o
   0  -2   2        527.97        518.10         8.89 o
   1  -2   2        191.98        200.21         5.22 o
   2  -2   2        820.65        786.82        10.75 o
   3  -2   2        167.09        143.73         2.14 o
   4  -2   2          0.65          0.44         0.39 o
   5  -2   2         81.87         84.71         3.11 o
   6  -2   2        109.17        114.00         2.47 o
   7  -2   2        121.68        110.97         2.19 o
   8  -2   2         11.67         83.60         3.46 o
   9  -2   2         50.69         46.27         2.05 o
  -9  -1   2          3.46          3.38         0.62 o
  -8  -1   2          1.47          1.03         0.47 o
  -7  -1   2         31.52         30.80         1.67 o
  -6  -1   2        390.52        366.97         8.93 o
  -5  -1   2        480.26        545.39        14.44 o
  -4  -1   2         62.88         77.71         8.00 o
  -3  -1   2         66.34         75.05         3.57 o
  -1  -1   2        497.96        413.95         5.10 o
   0  -1   2         92.32         82.27         2.94 o
   2  -1   2        172.57        165.72         4.96 o
   3  -1   2       1981.73       1744.31        18.35 o
   4  -1   2        172.31        381.76        48.25 o
   5  -1   2        371.64        352.49         5.76 o
   6  -1   2        955.00        910.72        16.28 o
   7  -1   2          7.68          7.17         0.67 o
   8  -1   2         47.69         43.00         2.55 o
   9  -1   2         52.59         58.09         2.44 o
  -9   0   2         68.44         62.18         2.30 o
  -8   0   2         85.69         82.64         4.53 o
  -7   0   2        297.18        281.55         5.36 o
  -6   0   2        325.90        534.59        36.51 o
  -5   0   2         13.83         12.68         1.81 o
  -4   0   2         76.19         71.25         1.83 o
  -3   0   2         72.49        165.48         3.40 o
  -2   0   2         22.18         21.08         1.34 o
  -1   0   2        163.80        168.09         3.00 o
   0   0   2       2366.18       2559.09        23.07 o
   1   0   2         76.24         75.55         2.81 o
   2   0   2       2325.54       2178.94        18.02 o
   3   0   2        345.94        900.22        13.77 o
   4   0   2       1593.29       1560.15        21.00 o
   5   0   2        686.48        615.12        14.90 o
   6   0   2        292.03        277.36         4.52 o
   7   0   2          0.32          0.30         0.31 o
   8   0   2         51.64         52.32         2.88 o
   9   0   2         14.83         43.61         2.29 o
  -9   1   2         34.54         24.81         1.12 o
  -8   1   2          5.55          4.06         0.65 o
  -7   1   2          2.36          5.81         0.85 o
  -6   1   2        162.29        148.52         2.80 o
  -5   1   2          1.50          1.95         0.63 o
  -4   1   2        233.93        490.28        13.27 o
  -3   1   2       1549.33       1581.39        12.53 o
  -2   1   2        523.96        505.93         9.40 o
  -1   1   2       1647.86       1583.59         8.13 o
   0   1   2       3367.50       3073.02        14.66 o
   1   1   2        450.88        418.70         3.57 o
   2   1   2       1490.01       3087.52        23.49 o
   3   1   2          7.76          6.45         1.36 o
   4   1   2        105.54         68.59         4.70 o
   5   1   2        807.88        842.70        18.48 o
   6   1   2         35.19         40.52         2.58 o
   7   1   2          1.51          2.77         0.84 o
   8   1   2         10.08         14.40         1.58 o
   9   1   2         52.56         55.55         2.59 o
  -8   2   2         16.67         13.63         0.99 o
  -7   2   2         15.54         14.41         1.17 o
  -6   2   2        126.08        126.67         2.69 o
  -5   2   2          9.50         25.34         1.89 o
  -4   2   2        582.73        576.87         7.66 o
  -3   2   2          2.42          3.91         0.65 o
  -1   2   2        890.98        861.57         6.49 o
   0   2   2       4447.05       3852.73       165.76 o
   2   2   2        945.46        873.28        12.11 o
   3   2   2         63.56         63.24         4.17 o
   4   2   2       1070.90       1326.89        21.96 o
   5   2   2         21.61         16.83         2.83 o
   6   2   2          0.73          0.25         0.36 o
   7   2   2         93.97        115.50         4.45 o
   8   2   2         84.03         85.77         3.74 o
   9   2   2         28.82         31.81         1.96 o
  -8   3   2         79.87         71.87         2.02 o
  -7   3   2          6.81          7.45         0.87 o
  -6   3   2         36.00         48.58         3.15 o
  -5   3   2        250.50        253.06         3.51 o
  -4   3   2        938.46        940.27        10.47 o
  -3   3   2       1081.19       1137.54        12.17 o
  -2   3   2        223.49        223.20         3.54 o
  -1   3   2       1221.13       1203.75         7.52 o
   0   3   2        149.93        281.15         3.10 o
   1   3   2        644.59        627.53         7.00 o
   2   3   2        196.38        170.70         6.40 o
   3   3   2        272.37        370.47         9.63 o
   4   3   2        602.83        658.76        49.33 o
   5   3   2        127.73        110.42         7.38 o
   6   3   2          9.65         17.81         3.39 o
   7   3   2         76.02         80.63         3.81 o
   8   3   2         69.78         68.72         3.32 o
   9   3   2         20.22         21.69         1.58 o
  -8   4   2         34.90         34.21         1.73 o
  -7   4   2          8.54          6.31         0.65 o
  -6   4   2          0.93          0.86         0.62 o
  -5   4   2         18.18         17.25         1.36 o
  -4   4   2          0.45         45.21         2.53 o
  -3   4   2         23.22         29.68         1.89 o
  -2   4   2         84.12        119.02         4.99 o
  -1   4   2       1256.52       1358.16         9.18 o
   0   4   2        213.09        193.13         4.73 o
   1   4   2          0.82          0.77         0.34 o
   2   4   2        356.27        382.77         5.25 o
   3   4   2        101.67         74.36         4.06 o
   4   4   2        649.92        635.19        15.35 o
   5   4   2          1.67          3.60         0.67 o
   6   4   2          0.42         10.65         1.82 o
   7   4   2          0.43         -0.04         0.32 o
   8   4   2          1.11          1.26         0.67 o
   9   4   2          5.55          6.81         0.90 o
  -8   5   2          0.56          2.82         0.46 o
  -7   5   2          4.09          5.91         0.72 o
  -6   5   2          2.95          3.41         0.78 o
  -5   5   2         13.84         17.70         1.44 o
  -4   5   2         81.67         89.79         2.94 o
  -3   5   2         11.35          6.76         0.82 o
  -2   5   2        148.23        173.49         3.72 o
  -1   5   2        107.33         93.75         2.75 o
   0   5   2        838.63        839.95         7.84 o
   1   5   2        644.39        673.49         6.83 o
   2   5   2        550.25        470.99         4.96 o
   3   5   2        230.31        217.02        14.56 o
   4   5   2         38.31         48.82         4.56 o
   5   5   2         12.09         24.04         1.56 o
   6   5   2        211.35        206.78         4.12 o
   7   5   2         21.82         23.97         1.38 o
   8   5   2         20.66         17.81         1.63 o
   9   5   2         25.74         28.80         1.76 o
  -7   6   2          0.09         -0.41         0.41 o
  -6   6   2        125.03        118.62         3.44 o
  -5   6   2        281.19        279.27         5.28 o
  -4   6   2        112.06        107.64         3.38 o
  -3   6   2         30.28         89.03         2.57 o
  -2   6   2        132.33        120.33         3.47 o
  -1   6   2        119.39        118.77         3.44 o
   0   6   2        203.90        277.30         5.10 o
   1   6   2          8.60         16.52         1.28 o
   2   6   2         43.41         39.40         1.83 o
   3   6   2         10.10          9.09         0.69 o
   4   6   2         74.50         74.73         3.68 o
   5   6   2        115.83        112.68         3.09 o
   6   6   2        229.67        222.93         4.32 o
   7   6   2         31.16         33.45         2.38 o
   8   6   2         12.22         11.89         0.82 o
  -6   7   2        181.72        164.55        10.18 o
  -5   7   2          5.61          4.43         0.77 o
  -4   7   2         12.69         11.18         1.22 o
  -3   7   2         48.48         49.99         1.73 o
  -2   7   2          0.19         -0.53         0.53 o
  -1   7   2         16.58         16.15         0.98 o
   0   7   2          2.96         41.78         2.32 o
   1   7   2        164.01        160.76         3.35 o
   2   7   2        282.97        266.79         4.23 o
   3   7   2         89.42         85.64         2.19 o
   4   7   2         73.00         62.75         2.37 o
   5   7   2         46.13         40.51         2.83 o
   6   7   2         60.81         71.77         3.57 o
   7   7   2          0.04          0.13         0.52 o
   8   7   2          0.00          0.22         0.38 o
  -6   8   2          0.98          1.45         0.58 o
  -5   8   2          0.56          0.96         0.51 o
  -4   8   2         40.91         44.50         2.10 o
  -3   8   2          8.60          8.28         1.28 o
  -2   8   2         64.55         67.94         2.38 o
  -1   8   2          0.07         11.43         2.87 o
   0   8   2          3.99          3.98         0.85 o
   1   8   2         88.22         83.88         3.21 o
   2   8   2         58.63         51.49         1.99 o
   3   8   2          1.09          1.01         0.40 o
   4   8   2          9.56          9.37         1.48 o
   5   8   2          0.01         -0.61         0.64 o
   6   8   2          6.17          4.92         1.01 o
   7   8   2          5.38          4.48         0.85 o
  -5   9   2          4.42          8.76         1.00 o
  -4   9   2          0.97          1.85         0.58 o
  -3   9   2         60.52         55.57         2.54 o
  -2   9   2        115.35        110.73         3.36 o
  -1   9   2          7.15          5.05         0.66 o
   0   9   2          1.69         14.31         3.50 o
   1   9   2          3.37         17.53         5.10 o
   2   9   2          2.74          1.45         0.58 o
   3   9   2         18.98         19.15         2.05 o
   4   9   2         24.52         35.75         2.67 o
   5   9   2         29.84         29.72         2.24 o
   6   9   2          5.39          4.55         0.92 o
   7   9   2          1.78          1.59         0.47 o
  -4  10   2         11.18         10.91         1.02 o
  -3  10   2          0.30          1.55         0.49 o
  -2  10   2          0.20          0.44         0.78 o
  -1  10   2          0.11          0.16         0.41 o
   0  10   2          9.46         12.39         1.31 o
   1  10   2         42.01         41.12         2.31 o
   2  10   2         34.39         31.66         2.05 o
   3  10   2          2.50          2.76         0.78 o
   4  10   2         46.92         52.15         2.37 o
   5  10   2         14.96         13.76         1.52 o
  -2  11   2          0.38         -0.16         0.35 o
  -1  11   2          3.87          4.80         0.64 o
   0  11   2         23.89         19.19         0.98 o
   1  11   2          0.92          0.67         0.48 o
   2  11   2         21.85         28.57         1.63 o
   3  11   2         41.09         47.91         1.98 o
   4  11   2         11.29         14.58         1.00 o
  -2 -11   3          1.05          0.82         0.44 o
  -1 -11   3          7.34          4.36         0.74 o
   0 -11   3         15.94          9.88         1.00 o
   1 -11   3          0.46          0.17         0.41 o
  -3 -10   3          1.10          3.22         1.12 o
  -2 -10   3         20.27         21.42         1.81 o
  -1 -10   3         11.39         10.86         1.84 o
   0 -10   3          2.68          5.47         0.99 o
   1 -10   3          3.34          1.35         0.46 o
   2 -10   3          9.15          9.39         1.25 o
   3 -10   3          0.64          1.96         0.72 o
  -5  -9   3         18.36         17.63         1.16 o
  -4  -9   3          9.89         10.21         0.76 o
  -3  -9   3          2.65          2.59         0.74 o
  -2  -9   3         97.43         89.37         3.48 o
  -1  -9   3         71.60         91.53         3.14 o
   0  -9   3          0.84          0.84         0.37 o
   1  -9   3          6.45          9.49         0.97 o
   2  -9   3          2.44         14.48         2.61 o
   3  -9   3         16.77         16.98         1.17 o
   4  -9   3          9.63          7.70         1.17 o
   5  -9   3          2.34          2.34         0.62 o
  -6  -8   3         31.20         29.43         1.20 o
  -5  -8   3         17.93         21.42         1.23 o
  -4  -8   3          0.04          0.57         0.35 o
  -3  -8   3          2.92          1.12         0.54 o
  -2  -8   3          4.44          9.58         0.75 o
  -1  -8   3          0.54          1.77         0.40 o
   0  -8   3          4.56          4.41         0.59 o
   1  -8   3         46.99         49.04         1.69 o
   2  -8   3        290.52        283.89         6.71 o
   3  -8   3        171.14        161.18         3.89 o
   4  -8   3          7.95          5.52         1.12 o
   5  -8   3         57.80         56.95         2.14 o
   6  -8   3         43.54         45.20         2.07 o
  -7  -7   3         12.90         11.75         1.08 o
  -6  -7   3          1.53          2.42         0.53 o
  -5  -7   3          3.60          2.21         0.57 o
  -4  -7   3         12.05         10.93         1.03 o
  -3  -7   3        309.30        292.15         3.76 o
  -2  -7   3        222.67        220.16         2.83 o
  -1  -7   3         48.71         49.02         1.95 o
   0  -7   3         95.79        129.34         2.94 o
   1  -7   3        104.07         98.07         2.29 o
   2  -7   3         95.10        103.33         2.35 o
   3  -7   3          1.52          4.91         0.62 o
   4  -7   3          0.41          6.29         3.30 o
   5  -7   3          0.10          0.06         0.47 o
   6  -7   3          3.29          5.51         0.87 o
   7  -7   3          5.09          3.19         0.41 o
  -8  -6   3          1.64          1.09         0.44 o
  -7  -6   3         17.51         15.37         0.99 o
  -6  -6   3          8.04          6.30         0.77 o
  -5  -6   3          1.30          0.84         0.46 o
  -4  -6   3        384.78        351.06         5.33 o
  -3  -6   3        299.67        273.82         5.09 o
  -2  -6   3         33.77         32.74         1.19 o
  -1  -6   3         85.78         94.94         3.05 o
   0  -6   3        195.85        183.25         4.69 o
   1  -6   3          3.64          5.80         0.56 o
   2  -6   3         20.62         21.36         1.02 o
   3  -6   3          2.46          2.54         0.58 o
   4  -6   3         84.27         72.75         2.67 o
   5  -6   3          8.53          8.07         0.77 o
   6  -6   3         43.38         45.34         1.91 o
   7  -6   3          0.16          0.12         0.34 o
  -8  -5   3         41.42         41.36         2.02 o
  -7  -5   3        141.49        135.18         3.45 o
  -6  -5   3         79.19         75.30         2.49 o
  -5  -5   3          1.57          3.15         1.02 o
  -4  -5   3        178.96        185.06         3.52 o
  -3  -5   3        133.54        129.80         3.87 o
  -2  -5   3        222.26        203.47         9.33 o
  -1  -5   3         51.28         54.19         4.55 o
   0  -5   3          0.40         -0.41         0.64 o
   1  -5   3         46.81         46.65         3.89 o
   2  -5   3          1.40          1.19         0.31 o
   3  -5   3        230.11        222.61         2.64 o
   4  -5   3        386.74        362.76         5.38 o
   5  -5   3         26.09         36.48         2.04 o
   6  -5   3         38.70         37.29         1.73 o
   7  -5   3         37.50         37.81         1.63 o
   8  -5   3         38.47         37.32         1.73 o
  -9  -4   3         15.52         13.89         0.92 o
  -8  -4   3         71.64         70.23         2.87 o
  -7  -4   3         16.08         17.47         1.66 o
  -6  -4   3         36.60         37.57         1.86 o
  -5  -4   3         69.08         69.68         2.27 o
  -4  -4   3        270.00        252.54         5.50 o
  -3  -4   3        378.98        384.06        12.61 o
  -2  -4   3       1353.10       1488.14        23.30 o
  -1  -4   3          2.54          7.67         1.65 o
   0  -4   3        645.99        644.81         5.72 o
   1  -4   3         61.17         73.95         4.23 o
   2  -4   3         88.77         78.52         3.33 o
   3  -4   3        391.44        359.61         4.19 o
   4  -4   3        602.88        679.66        15.28 o
   5  -4   3        161.34        144.95         4.60 o
   6  -4   3         15.05         13.39         0.94 o
   7  -4   3          4.67          5.48         0.78 o
   8  -4   3          1.75          1.71         0.40 o
  -9  -3   3          4.81          5.15         0.67 o
  -8  -3   3          7.42          8.67         1.05 o
  -7  -3   3         14.36         13.06         1.16 o
  -6  -3   3          0.01          1.08         0.56 o
  -5  -3   3         93.68         94.55         2.52 o
  -4  -3   3        120.12        102.43         6.53 o
  -3  -3   3        637.56        644.82        15.17 o
  -2  -3   3       1339.04       1368.68        19.99 o
  -1  -3   3         62.82         56.88         3.94 o
   0  -3   3        820.18        765.74        13.46 o
   1  -3   3        386.65        352.27         8.67 o
   2  -3   3        160.05        178.86         6.17 o
   3  -3   3         34.16         25.66         1.50 o
   4  -3   3         45.50         44.42         2.30 o
   5  -3   3          7.72         11.44         1.07 o
   6  -3   3         90.95        105.15         3.06 o
   7  -3   3         72.09         78.32         2.82 o
   8  -3   3         31.99         36.17         1.51 o
   9  -3   3         10.85         10.22         0.88 o
  -9  -2   3         26.83         27.72         1.48 o
  -8  -2   3         86.67         84.43         2.41 o
  -7  -2   3          2.29          9.72         1.30 o
  -6  -2   3        177.28        175.49         5.14 o
  -5  -2   3        515.50        461.53         7.42 o
  -4  -2   3        306.10        280.05        10.04 o
  -3  -2   3        509.04        501.04        12.20 o
  -2  -2   3        123.31        116.00         5.37 o
  -1  -2   3       2377.00       2333.60        22.69 o
   0  -2   3       2884.85       2996.91        17.17 o
   1  -2   3          4.41          2.35         0.74 o
   2  -2   3       1154.05       1118.91        14.74 o
   3  -2   3        750.71        836.27        13.96 o
   4  -2   3         22.51         25.45         1.41 o
   5  -2   3        104.19         97.78         5.77 o
   6  -2   3        210.85        197.19         3.22 o
   7  -2   3        204.18        202.81         2.95 o
   8  -2   3         39.48        102.61         8.46 o
   9  -2   3         22.18         23.68         1.45 o
  -9  -1   3         27.28         28.22         1.46 o
  -8  -1   3         30.16         32.63         1.54 o
  -7  -1   3          0.13         -0.33         0.47 o
  -6  -1   3        245.48        221.01         4.25 o
  -5  -1   3        428.65        408.12        12.83 o
  -4  -1   3        208.95        185.70         7.60 o
  -3  -1   3          9.96         15.23         1.43 o
  -2  -1   3        196.16        280.73        36.55 o
  -1  -1   3       1716.63       1681.79        12.12 o
   0  -1   3       1138.44       1134.80        13.07 o
   1  -1   3        362.80        410.14         7.95 o
   2  -1   3       1326.83       1192.96        14.89 o
   3  -1   3        491.07        481.83        10.78 o
   4  -1   3       1144.86       1219.91        19.28 o
   5  -1   3        150.86        123.71         3.25 o
   6  -1   3        221.77        225.36         4.23 o
   7  -1   3          5.93         18.38         2.40 o
   8  -1   3          0.00          0.15         0.45 o
   9  -1   3          7.21          6.18         0.84 o
  -9   0   3        137.85        133.72         3.06 o
  -8   0   3          0.05          0.22         0.37 o
  -7   0   3        141.22        126.79         3.26 o
  -6   0   3        174.42        163.07         5.03 o
  -4   0   3         88.40         96.09         2.21 o
  -3   0   3        172.28        255.97         7.71 o
  -2   0   3       1322.54       1215.59        10.54 o
  -1   0   3       4658.10       4502.99        26.09 o
   0   0   3        232.99        261.12        11.60 o
   1   0   3        215.95        168.85         4.96 o
   2   0   3       2870.72       2406.95        20.84 o
   3   0   3        339.85        380.14         9.63 o
   4   0   3        172.06        202.75         8.02 o
   5   0   3        306.96        268.53        10.33 o
   6   0   3        152.46        198.49         3.59 o
   7   0   3         16.65         15.73         0.95 o
   8   0   3          6.00          6.34         1.05 o
   9   0   3         81.66         81.27         2.98 o
  -9   1   3          0.06         -0.41         0.44 o
  -8   1   3         44.30         37.50         1.58 o
  -7   1   3        106.34        109.87         3.05 o
  -6   1   3        228.75        222.95         6.53 o
  -5   1   3        275.41        265.90         9.55 o
  -4   1   3         19.97         34.43         1.62 o
  -3   1   3       1223.20       1091.07         6.73 o
  -2   1   3       1852.20       1602.96        11.39 o
  -1   1   3         79.17        146.87        11.13 o
   0   1   3          1.54         16.28         1.34 o
   1   1   3        461.96        476.57         9.63 o
   2   1   3       1490.07       1371.13        16.35 o
   3   1   3         27.19         28.02         2.71 o
   4   1   3         20.15         15.79         2.37 o
   5   1   3         45.86         43.37         4.24 o
   6   1   3        560.08        543.81         4.80 o
   7   1   3         55.22         51.03         2.00 o
   8   1   3          7.88         14.29         1.57 o
   9   1   3        180.51        195.02         4.72 o
  -8   2   3         24.54         31.16         1.38 o
  -7   2   3         50.94         50.08         2.08 o
  -6   2   3        264.94        237.57         4.54 o
  -5   2   3          5.26          7.55         0.59 o
  -4   2   3         50.45         47.08         2.02 o
  -3   2   3         11.44         23.62         1.27 o
  -2   2   3        208.57        343.47        21.94 o
  -1   2   3         24.39         16.56         0.56 o
   0   2   3        812.69        764.89         4.80 o
   1   2   3       3293.62       6638.59       141.55 o
   2   2   3       1149.11       1111.50        15.63 o
   3   2   3          0.37          3.61         2.24 o
   4   2   3        519.44        518.16        13.73 o
   5   2   3        433.21        381.16        13.17 o
   6   2   3        327.88        331.27         4.85 o
   7   2   3          7.97         17.35         1.34 o
   8   2   3         63.54         67.31         3.30 o
   9   2   3         14.71         14.14         1.32 o
  -8   3   3         32.52         28.68         1.94 o
  -7   3   3         48.32         38.44         1.76 o
  -6   3   3        127.74        135.47         3.58 o
  -5   3   3         93.66         86.02         2.08 o
  -4   3   3          3.67          5.17         0.91 o
  -3   3   3          6.07          5.96         0.87 o
  -2   3   3        283.74        283.43         4.01 o
  -1   3   3          8.33         13.51         0.86 o
   0   3   3        215.93        212.08         2.64 o
   1   3   3       4652.58       4181.43        21.47 o
   2   3   3         41.20         33.29         2.10 o
   3   3   3        682.05        605.57        14.14 o
   4   3   3        692.93        635.07        15.98 o
   5   3   3         86.73         82.81         6.39 o
   6   3   3         79.44         91.06         2.59 o
   7   3   3          2.27          2.02         0.51 o
   8   3   3          1.72          3.17         0.86 o
   9   3   3          0.09         -0.56         0.56 o
  -8   4   3          0.05          1.78         0.66 o
  -7   4   3         27.90         24.68         1.36 o
  -6   4   3          0.03          0.11         0.54 o
  -5   4   3         53.09         49.43         2.16 o
  -4   4   3        443.74        463.57         9.19 o
  -2   4   3         10.97         10.08         0.89 o
  -1   4   3       1940.68       1899.02        10.99 o
   0   4   3       2499.18       2280.41         9.54 o
   1   4   3        102.20         83.31         2.75 o
   2   4   3        141.46        166.54         3.96 o
   3   4   3        105.97         99.01         7.96 o
   4   4   3         25.93         26.17         3.49 o
   5   4   3         71.52         73.16         2.16 o
   6   4   3         84.00         94.50         2.59 o
   7   4   3         21.12         19.47         1.27 o
   8   4   3         89.85         88.29         2.35 o
   9   4   3          0.64          1.29         0.50 o
  -7   5   3         20.49         17.76         1.06 o
  -6   5   3        110.87        107.66         3.12 o
  -5   5   3         90.03         92.56         3.69 o
  -4   5   3        194.20        224.80         4.59 o
  -3   5   3         62.61         62.98         1.97 o
  -2   5   3         46.32         49.28         2.09 o
  -1   5   3        206.60        205.08         4.04 o
   0   5   3         22.76         21.33         1.28 o
   1   5   3        238.97        268.16        11.87 o
   2   5   3         21.91         22.15         1.27 o
   3   5   3         46.30         50.72         3.22 o
   4   5   3        188.09        191.05         4.11 o
   5   5   3         83.59         77.79         2.32 o
   6   5   3        124.84        110.89         3.02 o
   7   5   3         97.02         90.59         2.65 o
   8   5   3         54.54         54.07         1.77 o
   9   5   3          0.48          0.41         0.24 o
  -7   6   3          2.16          1.36         0.62 o
  -6   6   3         28.98         27.82         1.55 o
  -5   6   3          0.25          1.85         0.70 o
  -4   6   3         32.49         29.65         1.81 o
  -3   6   3         13.74         22.60         2.30 o
  -2   6   3        163.60        155.42         4.06 o
  -1   6   3         29.55         28.64         1.71 o
   0   6   3         24.67         27.18         1.60 o
   1   6   3         11.93         12.39         1.06 o
   2   6   3        250.36        222.67         5.53 o
   3   6   3        403.98        346.29         4.38 o
   4   6   3        115.97        113.98         2.81 o
   5   6   3         76.18         67.71         2.40 o
   6   6   3         15.28         17.25         1.25 o
   7   6   3         30.45         29.03         1.47 o
   8   6   3         11.28         10.43         1.19 o
  -6   7   3         19.52         15.10         1.03 o
  -5   7   3         14.21         13.44         2.12 o
  -4   7   3         48.85         43.48         2.36 o
  -3   7   3         16.98         10.29         1.16 o
  -2   7   3        265.99        268.59         4.49 o
  -1   7   3         64.84         70.20         2.88 o
   0   7   3        106.31        136.81         3.95 o
   1   7   3         15.45          9.36         0.85 o
   2   7   3         19.60         27.98         2.76 o
   3   7   3         55.90         60.60         1.71 o
   4   7   3         49.48         42.08         2.22 o
   5   7   3         25.49         24.06         1.49 o
   6   7   3         97.99        114.70         4.39 o
   7   7   3         36.97         33.00         2.19 o
   8   7   3          0.01          0.24         0.43 o
  -5   8   3         56.45         52.94         1.93 o
  -4   8   3          5.50          4.55         0.81 o
  -3   8   3         21.50         18.95         1.49 o
  -2   8   3         52.89         62.43         3.18 o
  -1   8   3         41.81         49.22         2.60 o
   0   8   3         30.14         26.81         1.92 o
   1   8   3         38.48         35.91         2.06 o
   2   8   3          1.94          3.98         0.69 o
   3   8   3          9.76          5.91         0.71 o
   4   8   3         19.06         21.19         2.13 o
   5   8   3         47.46         54.79         3.15 o
   6   8   3         38.07         35.75         2.37 o
   7   8   3         19.97         18.82         1.54 o
  -4   9   3          0.73          1.21         0.51 o
  -3   9   3         16.48         15.07         1.23 o
  -2   9   3         30.48         29.83         2.34 o
  -1   9   3          5.43          4.54         0.89 o
   0   9   3         76.03         77.70         4.25 o
   1   9   3        120.09        133.77         4.96 o
   2   9   3         34.80         37.24         1.61 o
   3   9   3          0.20          0.27         0.66 o
   4   9   3          8.55         14.40         1.71 o
   5   9   3         39.27         35.01         2.38 o
   6   9   3         31.20         33.01         2.06 o
   7   9   3          0.14          0.40         0.36 o
  -3  10   3          1.96          3.15         0.57 o
  -2  10   3         10.07          8.04         0.88 o
  -1  10   3          3.47          3.23         0.70 o
   0  10   3          8.63         14.68         1.32 o
   1  10   3         20.04         18.03         1.52 o
   2  10   3         47.85         43.90         2.35 o
   3  10   3         14.31         12.65         1.23 o
   4  10   3          1.04          2.09         0.65 o
   5  10   3          0.29          1.10         0.51 o
   6  10   3          0.14          0.32         0.30 o
  -2  11   3          4.35          4.96         0.81 o
  -1  11   3          0.16         15.63         0.96 o
   0  11   3          8.28          8.33         0.57 o
   1  11   3          2.55          1.45         0.53 o
   2  11   3         13.47         16.44         1.23 o
   3  11   3          2.96          2.99         0.61 o
   4  11   3         14.40         12.49         0.93 o
  -4 -10   4         25.27         22.53         1.39 o
  -3 -10   4          5.65          7.62         0.62 o
  -2 -10   4          0.01          0.09         0.35 o
  -1 -10   4          2.81          2.84         0.53 o
   0 -10   4          0.08         11.83         1.50 o
   1 -10   4          3.24          2.28         0.55 o
   2 -10   4          5.01          5.12         0.87 o
   3 -10   4         19.52         13.49         1.10 o
  -5  -9   4         21.28         21.74         1.21 o
  -4  -9   4         22.80         27.27         1.61 o
  -3  -9   4          0.27          0.35         0.32 o
  -2  -9   4          4.01          3.02         0.53 o
  -1  -9   4          4.39         13.96         2.04 o
   0  -9   4          0.74          0.80         0.47 o
   1  -9   4         19.80         17.16         1.33 o
   2  -9   4         58.52         52.94         2.08 o
   3  -9   4         29.28         29.68         1.45 o
   4  -9   4          1.23          1.53         0.41 o
  -6  -8   4          0.07         -0.27         0.39 o
  -5  -8   4          2.41          4.86         0.89 o
  -4  -8   4         14.56         12.67         1.01 o
  -3  -8   4         18.93         19.28         1.18 o
  -2  -8   4         37.59         37.46         1.35 o
  -1  -8   4         74.33         72.23         1.90 o
   0  -8   4          5.82          6.51         0.57 o
   1  -8   4         24.03         23.95         1.20 o
   2  -8   4        213.56        222.82         3.90 o
   3  -8   4        134.87        126.38         3.38 o
   4  -8   4          0.55          3.47         0.68 o
   5  -8   4         14.16         12.60         0.89 o
   6  -8   4          0.97          0.38         0.40 o
  -7  -7   4          2.25          2.46         0.59 o
  -6  -7   4         12.25         13.94         1.34 o
  -5  -7   4         24.86         24.89         1.60 o
  -4  -7   4          6.92          5.23         1.10 o
  -3  -7   4          6.31          5.13         0.50 o
  -2  -7   4        158.12        150.73         2.98 o
  -1  -7   4        270.93        273.70         3.60 o
   0  -7   4         51.18        162.81         3.51 o
   1  -7   4         70.28         71.52         1.98 o
   2  -7   4          6.50          5.48         0.67 o
   3  -7   4        102.51        102.07         2.47 o
   4  -7   4          4.34          5.47         0.88 o
   5  -7   4         96.24         83.82         3.17 o
   6  -7   4         73.90         75.76         3.80 o
  -8  -6   4         13.24         12.24         0.88 o
  -7  -6   4         84.26         89.93         3.09 o
  -6  -6   4        111.61        140.47         4.51 o
  -5  -6   4         26.92         22.48         1.39 o
  -4  -6   4        154.00        143.73         4.05 o
  -3  -6   4        166.96        148.15         2.56 o
  -2  -6   4         34.62         37.33         1.11 o
  -1  -6   4         45.68         46.07         1.46 o
   0  -6   4         80.26         78.17         2.21 o
   1  -6   4          7.40          7.66         0.58 o
   2  -6   4        117.47        117.36         2.44 o
   3  -6   4        219.32        223.99         4.40 o
   4  -6   4         80.32         77.97         2.75 o
   5  -6   4         27.29         50.73         1.77 o
   6  -6   4        117.84        105.75         5.18 o
   7  -6   4          1.40          0.72         0.34 o
  -8  -5   4         29.89         32.55         1.66 o
  -7  -5   4         80.36         83.72         3.35 o
  -6  -5   4         50.32         42.28         2.67 o
  -5  -5   4          2.88          2.75         0.94 o
  -4  -5   4        181.65        163.93         4.53 o
  -3  -5   4        634.09        593.10        20.32 o
  -2  -5   4         60.95         50.91         5.22 o
  -1  -5   4          2.55          3.98         1.46 o
   0  -5   4        674.60        649.27        10.78 o
   1  -5   4        413.88        378.96         5.87 o
   2  -5   4         96.75         91.86         3.43 o
   3  -5   4         57.07         52.12         1.23 o
   4  -5   4         82.40         89.93         2.27 o
   5  -5   4        163.13        147.31         2.93 o
   6  -5   4          7.17          5.93         0.67 o
   7  -5   4          3.64          5.40         0.71 o
   8  -5   4          0.26          1.07         0.39 o
  -8  -4   4          0.09          0.71         0.52 o
  -7  -4   4          0.84          0.75         0.70 o
  -6  -4   4          2.81          3.38         0.72 o
  -5  -4   4         38.41         45.74         3.06 o
  -4  -4   4        114.38        106.58         3.75 o
  -3  -4   4       1149.50       1095.26        22.76 o
  -2  -4   4       1429.79       1343.86        23.68 o
  -1  -4   4         15.55         10.26         1.42 o
   0  -4   4        946.24        886.55         7.09 o
   1  -4   4         90.61         86.23         2.48 o
   2  -4   4         44.19         41.19         1.84 o
   3  -4   4          0.71          4.01         0.80 o
   4  -4   4          0.42         20.11         2.83 o
   5  -4   4          1.41          1.69         0.36 o
   6  -4   4          6.98          3.99         0.58 o
   7  -4   4         23.16         26.11         1.45 o
   8  -4   4         96.44         94.01         2.57 o
  -8  -3   4         53.48         50.62         2.43 o
  -7  -3   4         52.99         53.06         3.23 o
  -6  -3   4         34.46         38.89         2.81 o
  -5  -3   4         40.64         43.86         3.67 o
  -4  -3   4        549.70        494.98        15.26 o
  -3  -3   4        370.35        416.93        13.35 o
  -2  -3   4        376.78        355.97        11.11 o
  -1  -3   4        737.45        774.48        10.65 o
   0  -3   4         28.91         79.70         5.02 o
   1  -3   4         88.96         95.35         5.07 o
   2  -3   4         32.91         33.26         3.02 o
   3  -3   4         49.12         73.64         4.75 o
   4  -3   4        363.72        303.58         6.35 o
   5  -3   4         54.54         60.87         1.99 o
   6  -3   4         77.45         99.38         4.33 o
   7  -3   4         60.62         63.36         1.89 o
   8  -3   4         30.73         37.33         1.51 o
   9  -3   4          6.72          9.98         0.81 o
  -8  -2   4        206.53        192.84         3.54 o
  -7  -2   4         27.58         23.45         2.20 o
  -6  -2   4          5.52          4.35         1.12 o
  -5  -2   4        136.88        122.85         3.96 o
  -4  -2   4        127.50        133.69         7.42 o
  -3  -2   4         10.97          7.71         1.85 o
  -2  -2   4        190.78        202.79         7.90 o
  -1  -2   4         22.14         29.18         2.38 o
   0  -2   4          7.15          7.71         1.42 o
   1  -2   4        658.84        636.80        12.13 o
   2  -2   4       2263.11       2420.32        24.58 o
   3  -2   4       1793.30       1796.93        22.53 o
   4  -2   4        530.73        516.43        13.30 o
   5  -2   4          0.33          2.57         0.49 o
   6  -2   4          8.07          6.80         0.70 o
   7  -2   4         41.33         39.78         1.51 o
   8  -2   4          8.53          8.17         0.79 o
   9  -2   4         11.74         13.52         1.05 o
  -8  -1   4          0.19         -0.87         0.87 o
  -7  -1   4         12.67          7.29         1.41 o
  -6  -1   4          1.21          0.98         0.90 o
  -5  -1   4         69.01         70.76         3.03 o
  -4  -1   4        145.08        128.74         6.76 o
  -3  -1   4        103.27        108.10         6.87 o
  -2  -1   4        844.97       1112.68        12.74 o
  -1  -1   4        210.53        181.97         8.52 o
   0  -1   4        477.43        472.74        28.47 o
   1  -1   4       1788.14       1716.37        18.64 o
   2  -1   4        550.67        510.25        10.88 o
   3  -1   4          3.49          1.48         0.84 o
   4  -1   4        127.93        106.54         6.21 o
   5  -1   4          7.81          4.50         1.50 o
   6  -1   4        109.93        106.66         3.33 o
   7  -1   4         13.19         14.82         0.78 o
   8  -1   4         44.83         46.26         1.82 o
   9  -1   4          2.43          2.90         0.61 o
  -8   0   4          1.82          2.45         0.91 o
  -7   0   4         32.31         30.92         2.54 o
  -6   0   4        166.01        185.58         6.29 o
  -5   0   4        101.25         98.53         4.22 o
  -4   0   4          8.92         11.94         1.47 o
  -3   0   4          0.88        308.09        41.75 o
  -2   0   4        415.63        379.34         6.82 o
  -1   0   4       1205.87       1148.72        10.19 o
   0   0   4         13.97         21.57         1.47 o
   1   0   4        258.47        245.26         6.80 o
   2   0   4        531.49        480.77        10.55 o
   3   0   4        471.58        525.43        12.27 o
   4   0   4          1.75          1.82         1.05 o
   5   0   4         79.70         75.85         5.86 o
   6   0   4       1141.08       1176.22         7.48 o
   7   0   4        128.10        129.91         2.55 o
   8   0   4          0.65          0.78         0.58 o
   9   0   4         80.65         78.72         2.83 o
  -9   1   4         65.53         57.02         2.08 o
  -8   1   4          1.18          2.66         0.92 o
  -7   1   4          5.47          6.53         1.39 o
  -6   1   4        665.05        622.51        11.31 o
  -5   1   4        421.69        404.60         8.66 o
  -4   1   4        502.77        503.94        14.60 o
  -3   1   4        133.58        129.53         8.21 o
  -2   1   4         91.22         84.43         3.06 o
  -1   1   4        188.52        342.72        16.46 o
   0   1   4       1617.72       1518.86        20.58 o
   1   1   4        744.31        726.70         8.57 o
   2   1   4        431.30        444.44         6.81 o
   3   1   4        427.77        396.49        10.69 o
   4   1   4         93.75         96.05         5.93 o
   5   1   4        438.46        495.34        15.28 o
   6   1   4        501.18        479.53         4.76 o
   7   1   4          7.40          6.47         0.62 o
   8   1   4          1.47          1.68         0.63 o
   9   1   4          0.86          1.49         0.59 o
  -8   2   4          4.80          9.53         1.35 o
  -7   2   4         19.02         16.38         1.97 o
  -6   2   4         92.27         84.72         4.28 o
  -5   2   4         50.10         52.38         2.20 o
  -4   2   4         82.20         99.05         6.99 o
  -3   2   4        237.67        262.63        10.16 o
  -2   2   4       2646.77       2647.15        29.52 o
  -1   2   4        187.77        214.92         4.51 o
   0   2   4        484.36        466.33         6.35 o
   1   2   4        231.33        508.44        64.80 o
   2   2   4        221.76        171.06         6.46 o
   3   2   4        249.05        252.27        16.13 o
   4   2   4        138.44        155.97         7.83 o
   5   2   4        142.15        138.99         8.07 o
   6   2   4         11.64          8.69         0.69 o
   7   2   4          4.84         19.00         3.18 o
   8   2   4          3.68          2.67         0.48 o
   9   2   4         57.27         55.71         2.43 o
  -8   3   4          0.12          3.33         0.86 o
  -7   3   4          3.90          3.54         1.09 o
  -6   3   4          0.17          1.23         1.01 o
  -5   3   4         43.67         44.55         1.95 o
  -4   3   4        121.30        118.98         8.10 o
  -3   3   4        259.61        222.17         9.84 o
  -2   3   4        601.21        520.21        13.62 o
  -1   3   4         89.66         98.88         5.28 o
   0   3   4        158.30        181.68         4.13 o
   1   3   4        978.65        880.29        10.41 o
   2   3   4        223.84        222.03        17.17 o
   3   3   4         82.12        256.75         9.62 o
   4   3   4          0.48          1.31         1.09 o
   5   3   4         29.41         30.45         1.81 o
   6   3   4         75.13        184.70        11.06 o
   7   3   4         98.94         88.33         2.64 o
   8   3   4         42.15         42.62         1.68 o
   9   3   4         59.34         63.15         2.55 o
  -8   4   4         10.04         11.42         1.16 o
  -7   4   4         42.59         36.01         2.54 o
  -6   4   4         74.02         82.92         2.76 o
  -5   4   4         11.92          7.60         0.77 o
  -4   4   4        302.73        291.01         4.60 o
  -3   4   4         80.65         67.50         5.90 o
  -1   4   4          4.66          7.68         0.84 o
   0   4   4          3.61          3.82         0.46 o
   1   4   4        804.67        776.00         5.57 o
   2   4   4        276.18        214.67         5.10 o
   3   4   4        377.88        365.76        11.80 o
   4   4   4        791.94        809.27        19.72 o
   5   4   4        144.35        148.12         2.45 o
   6   4   4         63.75         65.05         1.77 o
   7   4   4          1.22          0.95         0.41 o
   8   4   4         76.95         76.17         2.37 o
   9   4   4         21.11         25.47         1.55 o
  -7   5   4         57.82         51.09         2.74 o
  -6   5   4          0.42         -0.09         0.46 o
  -5   5   4         11.07         16.40         1.40 o
  -4   5   4         88.08         74.75         2.01 o
  -3   5   4          0.83          0.79         0.54 o
  -2   5   4         53.03         54.23         2.28 o
  -1   5   4        162.61        153.42         3.70 o
   0   5   4        808.81        708.26         7.60 o
   1   5   4       1007.87        943.05         6.69 o
   2   5   4        132.31        127.36         2.77 o
   3   5   4          4.47          1.51         0.96 o
   4   5   4        317.75        295.81         3.39 o
   5   5   4          5.93          7.29         0.78 o
   6   5   4          5.52          5.57         0.77 o
   7   5   4          0.02          0.08         0.33 o
   8   5   4         19.65         22.90         1.17 o
   9   5   4          1.01          0.57         0.37 o
  -7   6   4          9.81          5.59         0.93 o
  -6   6   4          5.01          4.46         0.70 o
  -5   6   4        136.00        119.77         8.43 o
  -4   6   4         39.57         35.76         2.12 o
  -3   6   4         57.26         53.59         2.13 o
  -2   6   4          0.31          1.56         0.77 o
  -1   6   4         60.58         60.85         2.60 o
   0   6   4       1163.34       1075.90        10.25 o
   1   6   4         91.20         89.58         2.55 o
   2   6   4         21.12         22.04         1.28 o
   3   6   4        192.55        177.25         2.85 o
   4   6   4         43.88         88.87        10.04 o
   5   6   4          0.02          0.02         0.33 o
   6   6   4          6.93         10.22         0.98 o
   7   6   4         12.42         14.17         1.05 o
   8   6   4          1.29          0.70         0.48 o
  -6   7   4         20.11         31.64         2.15 o
  -5   7   4         45.22         44.49         1.91 o
  -4   7   4        159.99        147.68         6.29 o
  -3   7   4         19.28         13.96         1.29 o
  -2   7   4        107.11        116.24         2.95 o
  -1   7   4         12.87         18.47         1.18 o
   0   7   4         15.74         17.22         1.05 o
   1   7   4          0.08          0.34         0.31 o
   2   7   4          0.15          0.42         0.31 o
   3   7   4         10.54         54.98         3.45 o
   4   7   4        106.00         78.81         2.62 o
   5   7   4          0.10          0.09         0.34 o
   6   7   4        126.80        119.33         3.12 o
   7   7   4        176.14        173.15         4.79 o
   8   7   4         28.79         30.84         1.67 o
  -5   8   4         22.25         25.97         2.03 o
  -4   8   4          0.80          0.31         0.53 o
  -3   8   4         37.45         33.89         1.86 o
  -2   8   4          2.91          1.19         0.62 o
  -1   8   4          0.03          0.79         0.46 o
   0   8   4          1.07          0.41         0.46 o
   1   8   4         20.25         20.22         1.23 o
   2   8   4          6.66         11.00         1.00 o
   3   8   4         81.78         78.46         4.00 o
   4   8   4         18.42         16.44         1.87 o
   5   8   4         31.74         30.89         2.35 o
   6   8   4         12.19         12.27         1.40 o
   7   8   4          1.53          0.99         0.52 o
  -5   9   4          1.51          1.43         0.53 o
  -4   9   4          6.14          6.98         1.15 o
  -3   9   4          0.45          0.57         0.47 o
  -2   9   4         25.86         42.79         2.05 o
  -1   9   4          6.33          4.63         1.14 o
   0   9   4         12.13         13.07         0.96 o
   1   9   4        179.97        181.84         3.52 o
   2   9   4         62.73         66.33         3.11 o
   3   9   4          0.27          4.72         0.94 o
   4   9   4          1.03         38.31         2.60 o
   5   9   4          5.20          4.04         0.90 o
   6   9   4          0.03         -0.09         0.48 o
   7   9   4          2.79          3.52         0.54 o
  -3  10   4         12.15         20.72         1.72 o
  -2  10   4         34.54         32.82         2.92 o
  -1  10   4         17.57         15.36         1.16 o
   1  10   4          2.54          1.35         0.58 o
   2  10   4         14.36         16.38         1.00 o
   3  10   4         27.41         38.85         2.07 o
   4  10   4         15.16         15.94         1.28 o
   5  10   4         14.65         14.63         1.11 o
   6  10   4         25.39         23.13         1.13 o
  -2  11   4          6.80          5.10         0.80 o
  -1  11   4          0.39          7.39         1.03 o
   0  11   4          1.96          1.07         0.47 o
   1  11   4         28.35         24.14         1.01 o
   2  11   4         28.78         22.31         1.32 o
   3  11   4          1.28          1.14         0.46 o
   4  11   4         13.86         14.41         0.96 o
  -3 -10   5          0.75          2.05         0.62 o
  -2 -10   5          1.28          0.93         0.56 o
  -1 -10   5          3.63          2.04         0.75 o
   0 -10   5         18.12         15.13         2.33 o
   1 -10   5         13.98         11.08         1.38 o
   2 -10   5          2.91          1.57         0.35 o
  -4  -9   5          8.64          8.32         0.89 o
  -3  -9   5         17.72         16.39         1.32 o
  -2  -9   5          0.18          0.43         0.27 o
  -1  -9   5         17.35         19.11         1.22 o
   0  -9   5         32.73         34.33         2.53 o
   1  -9   5          1.78          1.82         0.54 o
   2  -9   5         19.18         15.76         1.12 o
   3  -9   5          1.50          1.78         0.47 o
   4  -9   5          1.36          0.25         0.50 o
  -6  -8   5          6.17          5.12         0.65 o
  -5  -8   5         50.20         45.15         2.15 o
  -4  -8   5         57.04         56.47         2.70 o
  -3  -8   5          5.60          4.04         0.90 o
  -2  -8   5        104.72        119.61         2.37 o
  -1  -8   5         35.63         38.62         1.90 o
   0  -8   5          0.41          0.72         0.32 o
   1  -8   5          1.47         -0.35         0.35 o
   2  -8   5          0.58          2.02         0.64 o
   3  -8   5          6.44          7.56         0.90 o
   4  -8   5          0.99          8.13         0.85 o
   5  -8   5          0.16          0.05         0.55 o
  -7  -7   5          1.86          1.91         0.45 o
  -6  -7   5          2.15          2.39         0.66 o
  -5  -7   5         11.44         18.08         1.63 o
  -4  -7   5         19.49         25.30         2.03 o
  -3  -7   5         34.76         36.75         2.47 o
  -2  -7   5         16.20         12.23         0.81 o
  -1  -7   5          1.95          0.45         0.34 o
   0  -7   5          0.43         12.37         1.53 o
   1  -7   5         13.52         11.26         0.88 o
   2  -7   5        479.82        466.43         6.82 o
   3  -7   5        262.37        281.76         5.32 o
   4  -7   5          2.38          2.91         0.69 o
   5  -7   5         96.13         90.53         2.52 o
   6  -7   5         62.69         56.80         1.66 o
  -7  -6   5          0.04         -0.48         0.48 o
  -6  -6   5         36.89         38.80         2.32 o
  -5  -6   5         20.50         17.54         1.72 o
  -4  -6   5          4.30          3.26         0.90 o
  -3  -6   5          0.48          0.63         0.58 o
  -2  -6   5          1.92          1.36         0.41 o
  -1  -6   5         38.47         39.97         2.06 o
   0  -6   5          6.24          6.93         0.76 o
   1  -6   5          4.69          4.29         0.55 o
   2  -6   5        614.72        581.03         5.75 o
   3  -6   5        139.59        127.12         2.98 o
   4  -6   5          2.07          2.21         1.16 o
   5  -6   5         17.23         18.42         1.33 o
   6  -6   5          1.68          1.13         0.81 o
   7  -6   5          8.56          5.73         0.52 o
  -8  -5   5          0.48          0.13         0.29 o
  -7  -5   5          3.42          7.50         1.06 o
  -6  -5   5         42.29         40.67         2.53 o
  -5  -5   5          0.60          0.70         0.66 o
  -4  -5   5        394.63        383.99         7.91 o
  -3  -5   5        457.43        443.03         7.24 o
  -2  -5   5        272.46        256.29         5.28 o
  -1  -5   5         59.82         57.66         5.40 o
   0  -5   5          0.20          0.27         0.60 o
   1  -5   5        169.00        159.55         7.24 o
   2  -5   5        305.11        274.37         4.59 o
   3  -5   5          9.05          9.74         0.58 o
   4  -5   5          3.52          6.04         0.98 o
   5  -5   5          7.86          8.97         0.81 o
   6  -5   5         64.89         65.05         4.57 o
   7  -5   5          5.23         12.93         0.94 o
   8  -5   5          2.18          1.82         0.30 o
  -8  -4   5         21.84         28.85         1.59 o
  -7  -4   5         91.91        102.77         3.70 o
  -6  -4   5        234.83        228.03         6.12 o
  -5  -4   5         12.79         13.85         1.21 o
  -4  -4   5        113.57         93.24         2.61 o
  -3  -4   5        311.94        271.62         9.76 o
  -2  -4   5        238.93        239.41        10.81 o
  -1  -4   5         42.57         36.72         2.80 o
   0  -4   5         76.77         73.78         4.62 o
   1  -4   5        372.00        367.48         5.41 o
   2  -4   5         77.72         71.16         4.88 o
   3  -4   5          0.27          1.40         0.47 o
   4  -4   5          1.12          0.67         0.49 o
   5  -4   5         57.43         57.66         1.87 o
   6  -4   5        306.88        277.59         8.02 o
   7  -4   5          2.76          3.19         0.64 o
   8  -4   5         71.84         74.55         1.80 o
  -8  -3   5         41.56         41.65         2.00 o
  -7  -3   5        105.21        102.99         2.85 o
  -6  -3   5        153.73        133.97         3.44 o
  -5  -3   5         61.48         58.79         2.90 o
  -4  -3   5         19.49         18.58         1.16 o
  -3  -3   5        237.50        273.74        11.74 o
  -2  -3   5        465.88        460.13        13.96 o
  -1  -3   5         66.35         70.57         3.54 o
   0  -3   5        244.73        288.41        10.39 o
   1  -3   5        310.08        285.23         9.69 o
   2  -3   5        149.17        134.81         6.65 o
   3  -3   5        120.94        126.77         6.87 o
   4  -3   5        290.40        247.01         4.31 o
   5  -3   5        168.93        150.05         3.90 o
   6  -3   5         19.04         18.86         1.09 o
   7  -3   5          1.26          0.17         0.26 o
   8  -3   5          6.81          8.39         1.17 o
  -8  -2   5         37.54         42.31         1.95 o
  -7  -2   5         11.53         24.16         6.54 o
  -6  -2   5         27.35         23.72         2.27 o
  -5  -2   5          4.11          6.30         1.08 o
  -4  -2   5         35.95         38.22         4.35 o
  -3  -2   5        593.53        556.38        14.99 o
  -2  -2   5       1472.57       1460.22        23.28 o
  -1  -2   5        470.41        518.09        45.79 o
   0  -2   5       3302.49       3163.89        17.97 o
   1  -2   5        224.95        201.10         7.56 o
   2  -2   5        167.85        229.68         8.48 o
   3  -2   5         65.22         54.65         4.33 o
   4  -2   5         91.01         80.43         5.59 o
   5  -2   5         35.35         39.55         2.12 o
   6  -2   5         38.61         33.30         1.39 o
   7  -2   5         26.65         26.90         1.02 o
   8  -2   5         97.28         97.72         2.44 o
   9  -2   5         15.46         15.50         1.03 o
  -8  -1   5         59.69         60.20         1.81 o
  -7  -1   5        108.37        100.09         4.35 o
  -6  -1   5         11.13         13.64         1.86 o
  -5  -1   5         16.26         16.65         4.30 o
  -4  -1   5       1143.50       1024.06        20.44 o
  -3  -1   5        960.42        876.44        17.43 o
  -2  -1   5         26.09         34.35         3.36 o
  -1  -1   5        348.85        362.84         7.23 o
   0  -1   5       1057.09       1008.03        11.41 o
   1  -1   5        189.83        179.39         6.77 o
   2  -1   5         67.96         74.71         4.67 o
   3  -1   5         21.49         19.81         2.65 o
   4  -1   5         61.20        100.47         6.50 o
   5  -1   5          0.36          1.14         0.51 o
   6  -1   5         39.92         50.59         1.56 o
   7  -1   5         15.36         31.47         1.53 o
   8  -1   5        156.71        158.72         3.24 o
   9  -1   5          9.09          8.07         0.86 o
  -8   0   5         65.15         54.66         2.81 o
  -7   0   5         19.59         19.02         2.09 o
  -6   0   5        233.76        216.62         6.73 o
  -5   0   5         95.72         82.29         3.97 o
  -4   0   5         87.12         69.32         3.73 o
  -3   0   5        120.08        138.38         4.90 o
  -2   0   5         11.67         14.73         1.53 o
  -1   0   5         32.71         33.75         1.73 o
   0   0   5         74.97         65.35         2.88 o
   1   0   5       1451.96       1414.76        18.26 o
   2   0   5        454.11        431.18        10.90 o
   3   0   5       1623.26       1625.37        23.48 o
   4   0   5        401.54        383.64        12.58 o
   5   0   5         72.87         79.87         6.29 o
   6   0   5         50.57         79.95         3.74 o
   7   0   5         57.40         51.54         1.61 o
   8   0   5          3.26          2.90         0.49 o
   9   0   5         18.58         26.42         1.59 o
  -8   1   5         19.42         17.42         1.66 o
  -7   1   5          0.47          1.50         1.02 o
  -6   1   5         62.73         53.77         3.43 o
  -5   1   5          5.07          4.60         1.13 o
  -4   1   5        195.62        210.97        10.46 o
  -3   1   5          1.31         -0.19         0.54 o
  -2   1   5         23.06         22.90         1.83 o
  -1   1   5         58.01         70.64         3.01 o
   0   1   5       2848.36       2766.06        35.68 o
   1   1   5        624.45        565.77        11.25 o
   2   1   5       2145.75       2320.12        27.63 o
   3   1   5        304.12        239.26         6.93 o
   4   1   5         47.38         41.57         2.66 o
   5   1   5        103.32        187.54         9.90 o
   6   1   5          0.56          0.51         0.34 o
   7   1   5         14.75         19.60         1.08 o
   8   1   5          0.05          0.39         0.29 o
   9   1   5         38.66         38.82         1.94 o
  -8   2   5          1.94          5.08         1.03 o
  -7   2   5          9.82          5.11         1.20 o
  -6   2   5         66.58         68.35         3.86 o
  -5   2   5        215.61        211.94         4.45 o
  -4   2   5          0.87          1.17         1.12 o
  -3   2   5         78.79         64.88         5.72 o
  -2   2   5       1326.32       1240.14        22.28 o
  -1   2   5         64.50         57.07         2.01 o
   0   2   5         20.63         22.35         1.62 o
   1   2   5         39.80         26.67         1.87 o
   2   2   5        263.28        271.96         8.81 o
   3   2   5         82.21         97.95         5.49 o
   4   2   5         55.31        110.89         7.05 o
   5   2   5        136.07        128.75         4.32 o
   6   2   5        690.92        665.33         7.01 o
   7   2   5        148.74        141.27         3.30 o
   8   2   5         17.40         15.66         1.03 o
   9   2   5         97.97         95.87         3.01 o
  -8   3   5          3.23          5.14         0.96 o
  -7   3   5         37.83         37.56         2.68 o
  -6   3   5        230.85        226.19         6.93 o
  -5   3   5        127.77        120.16         3.20 o
  -4   3   5          2.09          3.41         0.70 o
  -3   3   5        132.96        123.71         7.99 o
  -2   3   5          3.58          3.06         1.41 o
  -1   3   5        112.89        117.65         6.45 o
   0   3   5        531.57        535.89        12.35 o
   1   3   5         18.32         26.04         1.85 o
   2   3   5        503.62        572.65        11.38 o
   3   3   5        155.70        218.41         9.01 o
   4   3   5          0.21          0.37         0.74 o
   5   3   5        649.47        627.67         5.15 o
   6   3   5        537.64        544.40         4.86 o
   7   3   5          7.97          7.98         0.83 o
   8   3   5          7.84          7.83         0.75 o
   9   3   5          7.55          9.68         0.98 o
  -8   4   5          4.05          5.26         0.83 o
  -7   4   5         21.67         17.33         1.82 o
  -6   4   5         26.70         30.45         2.62 o
  -5   4   5          0.16         -0.23         0.57 o
  -4   4   5          0.05          0.44         0.50 o
  -3   4   5        174.28        189.06         5.69 o
  -2   4   5         91.52         86.19         6.52 o
  -1   4   5        183.62        171.55         8.24 o
   0   4   5       1205.11       1126.66        19.30 o
   1   4   5       1583.43       1488.43        32.35 o
   2   4   5        434.34        453.12         8.52 o
   3   4   5          1.03          1.04         1.00 o
   4   4   5        126.22        126.14         7.78 o
   5   4   5        108.12        115.63         3.60 o
   6   4   5        475.43        462.94         4.69 o
   7   4   5          4.74          8.17         0.84 o
   8   4   5          1.07          1.04         0.37 o
   9   4   5          0.08          0.91         0.42 o
  -7   5   5         10.13          5.39         1.04 o
  -6   5   5          6.02          5.19         1.22 o
  -5   5   5         27.50         21.08         1.50 o
  -4   5   5         39.69         43.74         2.08 o
  -3   5   5        477.51        476.46         6.00 o
  -2   5   5        108.81        112.53         7.82 o
  -1   5   5         75.55         69.74         5.65 o
   0   5   5        589.40        543.60        13.69 o
   1   5   5         34.99         33.78         2.16 o
   2   5   5          3.44          6.27         1.55 o
   3   5   5          0.02          0.55         0.69 o
   4   5   5         55.37         66.12         2.15 o
   5   5   5        108.79        108.24         2.18 o
   6   5   5         48.91         44.32         1.48 o
   7   5   5         10.31         10.63         0.93 o
   8   5   5        144.87        150.15         2.89 o
   9   5   5         39.40         36.43         1.53 o
  -7   6   5         14.26         13.55         1.23 o
  -6   6   5          0.12         -0.18         0.69 o
  -5   6   5         24.42         23.92         2.37 o
  -4   6   5        114.83        104.20         3.14 o
  -3   6   5         46.19         49.75         2.21 o
  -2   6   5         77.65         79.23         2.50 o
  -1   6   5         92.09         87.87         3.13 o
   0   6   5        187.58        169.95         2.94 o
   1   6   5         30.03         27.17         1.69 o
   2   6   5          0.24          0.16         0.39 o
   3   6   5         68.61         58.14         1.31 o
   4   6   5        241.42        216.18         3.07 o
   5   6   5          1.54          1.30         0.34 o
   6   6   5          0.81          1.11         0.47 o
   7   6   5          2.05          8.28         1.96 o
   8   6   5          1.35          0.58         0.29 o
  -6   7   5          1.12          8.75         1.22 o
  -5   7   5          0.12          0.46         0.78 o
  -4   7   5         49.69         51.77         3.46 o
  -3   7   5         30.30         36.08         3.06 o
  -2   7   5         28.46         25.87         1.61 o
  -1   7   5          0.29          2.48         0.84 o
   0   7   5        408.81        416.50         6.97 o
   1   7   5        154.93        145.47         3.09 o
   2   7   5          0.06          0.43         0.49 o
   3   7   5         66.40         64.86         2.32 o
   4   7   5         93.87         92.19         2.82 o
   5   7   5         21.43         24.38         1.44 o
   6   7   5          0.77          1.00         0.41 o
   7   7   5         30.70         26.65         1.27 o
   8   7   5          7.86          8.56         0.84 o
  -5   8   5         10.01         10.64         1.34 o
  -4   8   5         15.48         14.29         1.80 o
  -3   8   5         47.98         47.09         3.26 o
  -2   8   5          0.88          5.80         1.48 o
  -1   8   5          3.55         12.53         1.65 o
   0   8   5         91.52         94.61         3.89 o
   1   8   5        155.90        147.79         4.82 o
   2   8   5         72.76         59.28         2.26 o
   3   8   5        125.63        111.01         4.51 o
   4   8   5         38.45         37.65         2.63 o
   5   8   5          0.10          0.84         0.65 o
   6   8   5          1.10          0.18         0.45 o
   7   8   5         11.47         12.49         1.16 o
  -4   9   5         22.39         18.88         1.68 o
  -3   9   5          0.19          0.00         0.71 o
  -2   9   5         45.92         46.09         3.08 o
  -1   9   5         27.40         30.96         2.64 o
   0   9   5          2.74          0.45         0.66 o
   1   9   5         42.25         47.22         2.67 o
   2   9   5         16.49         17.49         1.71 o
   3   9   5          0.68          0.56         0.45 o
   4   9   5          5.15          4.25         0.76 o
   5   9   5          2.22          2.12         0.71 o
   6   9   5         17.69         17.36         0.93 o
  -3  10   5          2.98          3.21         0.78 o
  -2  10   5          0.02          0.92         0.72 o
  -1  10   5          0.46          0.57         0.74 o
   1  10   5          4.34          2.64         0.61 o
   2  10   5          4.37          3.14         0.52 o
   3  10   5          0.15         10.72         1.18 o
   4  10   5          5.33          3.63         0.72 o
   5  10   5         16.68         16.69         1.14 o
  -1  11   5          3.69          3.09         0.72 o
   0  11   5          0.25          0.21         0.52 o
   1  11   5          3.29          3.78         0.82 o
   2  11   5         19.54         26.28         1.29 o
   3  11   5          7.25          5.59         0.64 o
   4  11   5         10.60          8.77         0.72 o
  -2 -10   6          8.76          7.89         0.89 o
  -1 -10   6          0.14          0.24         0.43 o
   0 -10   6         13.37         17.30         1.31 o
   1 -10   6         41.60         37.91         1.79 o
  -4  -9   6         23.66         25.56         1.03 o
  -3  -9   6         57.89         63.48         1.82 o
  -2  -9   6         22.48         23.14         1.20 o
  -1  -9   6          0.08          4.10         1.09 o
   0  -9   6          4.57          5.31         1.11 o
   1  -9   6          4.62          4.17         0.97 o
   2  -9   6          0.57          0.65         0.62 o
   3  -9   6          6.64          6.60         0.94 o
   4  -9   6         19.98         15.30         1.02 o
  -5  -8   6         52.55         57.17         2.21 o
  -4  -8   6         78.14         83.36         3.08 o
  -3  -8   6          8.73         10.45         1.28 o
  -2  -8   6          0.00          0.07         0.37 o
  -1  -8   6         11.14          8.15         0.72 o
   0  -8   6          0.18         -0.10         0.79 o
   1  -8   6          3.95          6.24         1.34 o
   2  -8   6          1.21          1.29         0.50 o
   3  -8   6          0.57          0.03         0.76 o
   4  -8   6          4.34          7.01         1.53 o
   5  -8   6          2.17          1.83         0.52 o
  -6  -7   6          0.31          0.51         0.46 o
  -5  -7   6         17.39         14.27         1.42 o
  -4  -7   6         13.45         11.17         1.42 o
  -3  -7   6         11.76         12.82         1.52 o
  -2  -7   6         12.03         10.82         0.99 o
  -1  -7   6        188.91        185.22         3.04 o
   0  -7   6         85.60         84.58         1.88 o
   1  -7   6          7.05          9.03         1.00 o
   2  -7   6        160.91        152.42         2.93 o
   3  -7   6         43.87         75.76         8.07 o
   4  -7   6         23.87         19.90         2.58 o
   5  -7   6          1.13          0.44         0.38 o
   6  -7   6          0.08          0.41         0.39 o
  -7  -6   6          0.35          0.55         0.40 o
  -6  -6   6          0.20          0.59         0.52 o
  -5  -6   6          7.57          8.94         1.26 o
  -4  -6   6         67.99         71.25         3.39 o
  -3  -6   6         81.46         73.25         2.36 o
  -2  -6   6        122.62        121.75         4.46 o
  -1  -6   6        196.22        185.84         5.22 o
   0  -6   6          1.18          3.52         0.76 o
   1  -6   6         80.69         66.86         4.31 o
   2  -6   6          1.58          3.24         0.68 o
   3  -6   6         13.36         10.75         0.84 o
   4  -6   6          0.54         -0.49         0.87 o
   5  -6   6          0.19          0.85         0.81 o
   6  -6   6         71.97         69.64         4.77 o
   7  -6   6         62.44         63.97         2.19 o
  -7  -5   6          0.08         -0.03         0.42 o
  -6  -5   6         75.51         81.26         3.34 o
  -5  -5   6         37.29         40.54         2.59 o
  -4  -5   6          3.38          6.21         1.27 o
  -3  -5   6         78.26         72.95         3.40 o
  -2  -5   6         52.44         54.10         3.13 o
  -1  -5   6         28.02         26.62         1.79 o
   0  -5   6         21.92         16.85         0.95 o
   1  -5   6         74.56         83.48         1.68 o
   2  -5   6         93.66         78.57         2.54 o
   3  -5   6        497.37        470.12         7.21 o
   4  -5   6          1.57          3.99         1.16 o
   5  -5   6        288.61        277.94         7.47 o
   6  -5   6        114.58         97.67         6.46 o
   7  -5   6          1.64          2.48         0.58 o
  -8  -4   6          0.27          1.18         0.66 o
  -7  -4   6         15.00         14.64         1.34 o
  -6  -4   6         39.67         39.22         2.48 o
  -5  -4   6          2.26          2.35         0.87 o
  -4  -4   6        112.73        103.43         4.06 o
  -3  -4   6          6.74          6.74         1.28 o
  -2  -4   6          0.70          9.87         6.52 o
  -1  -4   6         18.57         10.60         1.92 o
   0  -4   6         21.03         16.98         2.07 o
   1  -4   6        732.29        705.26        24.20 o
   2  -4   6       1131.49       1054.69        23.57 o
   3  -4   6        180.96        164.28         3.66 o
   4  -4   6         15.78         17.22         1.84 o
   5  -4   6         89.42         85.39         2.82 o
   6  -4   6         61.70         61.43         1.86 o
   7  -4   6          0.00         -0.23         0.23 o
   8  -4   6          1.14          0.92         0.26 o
  -8  -3   6          8.55          6.78         0.53 o
  -7  -3   6          2.34          1.06         0.58 o
  -6  -3   6         13.96         14.43         1.55 o
  -5  -3   6         42.71         31.63         2.18 o
  -4  -3   6        261.75        257.90         5.42 o
  -3  -3   6        785.87        757.80        17.63 o
  -2  -3   6        289.56        267.57        11.65 o
  -1  -3   6          6.90          4.60         1.11 o
   0  -3   6          0.91         47.24        28.17 o
   1  -3   6         81.30         69.38         3.90 o
   2  -3   6        262.90        239.09         9.68 o
   3  -3   6         84.78         91.36         6.24 o
   4  -3   6          0.24          0.18         0.38 o
   5  -3   6         32.44         25.09         1.51 o
   6  -3   6          1.74         13.78         2.09 o
   7  -3   6         22.69         19.75         0.93 o
   8  -3   6         25.03         27.35         1.13 o
  -8  -2   6          7.54          8.80         0.61 o
  -7  -2   6         82.21         83.78         4.54 o
  -6  -2   6         78.01         70.18         2.45 o
  -5  -2   6         15.50         17.75         1.28 o
  -4  -2   6        646.65        589.98        10.14 o
  -3  -2   6        590.75        538.54        15.87 o
  -2  -2   6         12.88          5.25         1.69 o
  -1  -2   6        186.13        218.41        16.28 o
   0  -2   6        134.16        133.65         4.09 o
   1  -2   6         52.59         69.12         4.86 o
   2  -2   6          6.19          1.72         0.94 o
   3  -2   6         49.22         49.67         4.59 o
   4  -2   6        155.01        150.66         4.09 o
   5  -2   6        350.28        342.17         5.31 o
   6  -2   6        127.51        106.18         2.50 o
   7  -2   6         32.30         32.40         1.10 o
   8  -2   6        126.55        118.59         2.53 o
  -8  -1   6         45.12         44.82         1.42 o
  -7  -1   6        172.36        176.77         4.61 o
  -6  -1   6        112.92        105.39         2.93 o
  -5  -1   6          6.55         14.77         1.91 o
  -4  -1   6        247.60        227.02         7.78 o
  -3  -1   6         89.67         73.37         5.57 o
  -2  -1   6          0.35          1.37         1.25 o
  -1  -1   6          8.34          2.40         1.17 o
   0  -1   6        942.91        887.39        31.41 o
   1  -1   6        757.02        737.04        17.87 o
   2  -1   6         41.99         44.43         3.91 o
   3  -1   6         20.58         23.98         3.15 o
   4  -1   6        469.26        419.93        14.10 o
   5  -1   6         91.88         88.28         3.17 o
   6  -1   6         51.18         41.77         1.50 o
   7  -1   6          1.89          2.48         0.57 o
   8  -1   6          1.89          1.64         0.32 o
   9  -1   6          0.02         -0.31         0.31 o
  -8   0   6         28.32         23.84         1.78 o
  -7   0   6          4.38          8.06         4.24 o
  -6   0   6          0.34         15.86         2.06 o
  -5   0   6          0.01         -1.03         1.03 o
  -4   0   6         37.78         41.68         1.75 o
  -3   0   6        844.57        789.74        12.66 o
  -2   0   6         29.21         28.79         2.34 o
  -1   0   6        286.86        279.16        14.37 o
   0   0   6        796.86        839.88        20.75 o
   1   0   6         35.73         20.39         1.81 o
   2   0   6         18.17         14.43         1.59 o
   3   0   6         52.41         58.44         4.91 o
   4   0   6         31.31         25.82         3.61 o
   5   0   6          1.18          1.00         1.07 o
   6   0   6        158.19        188.08         4.60 o
   7   0   6          4.30          4.48         0.53 o
   8   0   6        106.43        103.59         2.41 o
   9   0   6         21.94         32.70         1.57 o
  -8   1   6          7.90          7.30         1.09 o
  -7   1   6         28.50         31.12         2.44 o
  -6   1   6         11.09          7.96         1.27 o
  -5   1   6         24.59         20.17         2.13 o
  -4   1   6        372.46        362.00         5.11 o
  -3   1   6        223.96        216.22        10.65 o
  -2   1   6         65.30         67.44         3.45 o
  -1   1   6        332.83        366.85        10.83 o
   0   1   6       2794.94       2734.87        20.23 o
   1   1   6       1192.80       1188.61        13.21 o
   2   1   6         24.21         31.03         2.25 o
   3   1   6          1.41          5.31         1.40 o
   4   1   6         58.89         53.97         3.30 o
   5   1   6          0.08          8.28         1.00 o
   6   1   6         52.09         54.24         1.59 o
   7   1   6          8.94         11.96         0.80 o
   8   1   6         45.36         51.98         1.78 o
   9   1   6          0.25          0.08         0.33 o
  -8   2   6         41.12         38.31         2.08 o
  -7   2   6         12.23         13.47         1.73 o
  -6   2   6        172.87        171.17         5.98 o
  -5   2   6        140.22        142.16         3.12 o
  -4   2   6        199.69        177.87         3.28 o
  -3   2   6         39.24         38.03         4.67 o
  -2   2   6         24.63         21.78         3.28 o
  -1   2   6        243.98        225.72         5.83 o
   0   2   6        973.57       1008.74        15.57 o
   1   2   6        821.84        839.15        11.26 o
   2   2   6       1101.78       1140.09        19.68 o
   3   2   6       1051.79       1064.51        13.22 o
   4   2   6          7.76         35.42         4.21 o
   5   2   6         30.15         33.33         1.22 o
   6   2   6        203.33        199.69         2.62 o
   7   2   6        107.71        100.41         2.75 o
   8   2   6         18.05         13.94         0.94 o
   9   2   6          7.34          6.50         0.77 o
  -8   3   6         30.39         28.09         1.66 o
  -7   3   6          4.47          0.40         0.81 o
  -6   3   6         94.96         85.16         4.26 o
  -5   3   6         10.33          7.23         1.02 o
  -4   3   6         33.88         32.27         1.65 o
  -3   3   6         31.09         30.21         4.52 o
  -2   3   6         11.09          7.58         2.18 o
  -1   3   6         67.29         52.44         5.02 o
   0   3   6        264.63        253.19         5.97 o
   1   3   6         73.58         57.84         3.00 o
   2   3   6        282.58        235.48         6.07 o
   3   3   6        407.34        401.47        13.08 o
   4   3   6         55.02         61.69         5.57 o
   5   3   6        322.62        344.05         3.87 o
   6   3   6         26.03         24.74         1.10 o
   7   3   6        183.48        179.86         4.04 o
   8   3   6          0.10          0.09         0.27 o
   9   3   6         18.38         20.77         2.51 o
  -7   4   6          0.07         -0.94         0.94 o
  -6   4   6         34.59         39.75         2.89 o
  -5   4   6         40.89         31.30         1.83 o
  -4   4   6         21.66         25.24         1.54 o
  -3   4   6         57.28         59.37         2.16 o
  -2   4   6        360.77        354.83        14.22 o
  -1   4   6         47.03         41.33         4.50 o
   0   4   6          2.83          2.11         1.14 o
   1   4   6          5.88          9.08         1.27 o
   2   4   6        253.43        324.51        11.08 o
   3   4   6        110.43         97.21         6.66 o
   4   4   6         11.38          8.76         0.73 o
   5   4   6          0.17          4.23         1.19 o
   6   4   6          3.76          3.00         0.49 o
   7   4   6          0.37          0.12         0.32 o
   8   4   6         50.58         49.78         1.68 o
   9   4   6         23.87         22.92         1.21 o
  -7   5   6          8.31          7.60         1.10 o
  -6   5   6         41.96         45.06         2.94 o
  -5   5   6        118.44        120.50         3.40 o
  -4   5   6         35.86         35.06         1.94 o
  -3   5   6         80.48         82.60         2.63 o
  -2   5   6          1.46          2.55         0.52 o
  -1   5   6        118.52        105.66         7.46 o
   0   5   6         27.45         28.11         3.68 o
   1   5   6          3.42          2.88         1.25 o
   2   5   6          0.52          0.11         0.43 o
   3   5   6         38.98         35.11         1.38 o
   4   5   6         45.07         44.73         1.65 o
   5   5   6        318.22        307.65         3.83 o
   6   5   6        723.43        675.43         5.84 o
   7   5   6         98.93         95.59         2.58 o
   8   5   6         41.12         39.14         1.42 o
  -7   6   6         17.11         15.35         1.19 o
  -6   6   6         13.32         12.15         1.49 o
  -5   6   6          7.34          5.42         1.13 o
  -4   6   6        108.45         99.75         4.15 o
  -3   6   6         15.95         13.93         1.30 o
  -2   6   6          1.12         23.87         7.27 o
  -1   6   6          3.16          3.38         0.62 o
   0   6   6        191.72        165.52         3.15 o
   1   6   6        138.87        138.19         3.03 o
   2   6   6        292.27        265.20         5.40 o
   3   6   6         34.45         37.86         1.22 o
   4   6   6        119.62        132.83         4.72 o
   5   6   6         42.57         37.48         1.37 o
   6   6   6         53.20         51.87         2.00 o
   7   6   6          2.48          6.18         1.16 o
   8   6   6          2.40          2.45         0.38 o
  -6   7   6          1.89         -0.69         0.69 o
  -5   7   6          1.71          1.49         0.82 o
  -4   7   6         24.78         21.21         1.43 o
  -3   7   6        114.89        148.13         3.78 o
  -2   7   6         12.06         13.57         1.26 o
  -1   7   6        159.59        163.38         5.20 o
   0   7   6       1424.21       1440.16        13.53 o
   1   7   6         71.47         69.14         3.30 o
   2   7   6         23.20         23.92         3.88 o
   3   7   6         78.53        110.80         2.73 o
   4   7   6          4.96          4.09         0.79 o
   5   7   6          6.88          8.04         0.84 o
   6   7   6          0.24          2.47         0.52 o
   7   7   6          1.76          2.34         0.44 o
   8   7   6         12.41         12.18         0.82 o
  -5   8   6         14.00         11.30         1.29 o
  -4   8   6         29.61         32.17         2.47 o
  -3   8   6         23.59         25.96         2.42 o
  -2   8   6         22.72         21.01         1.46 o
  -1   8   6          1.88          4.02         0.84 o
   0   8   6         27.01         30.19         2.29 o
   1   8   6         10.33         13.54         1.63 o
   2   8   6         40.59         39.84         2.55 o
   3   8   6         22.14         21.72         1.59 o
   4   8   6        108.83         92.66         3.87 o
   5   8   6          5.93          6.54         1.09 o
   6   8   6          1.81          1.90         0.60 o
   7   8   6         13.39         14.63         1.34 o
  -4   9   6          8.56          7.51         1.07 o
  -3   9   6         10.63         10.10         1.44 o
  -2   9   6          3.00         12.93         1.75 o
  -1   9   6          3.08          2.93         0.68 o
   0   9   6         18.78         18.85         1.74 o
   1   9   6         59.37         77.84         3.40 o
   2   9   6         11.83         10.81         1.37 o
   3   9   6          2.08          2.82         0.88 o
   4   9   6         23.25         19.97         1.18 o
   5   9   6          3.30          3.04         0.52 o
   6   9   6          0.07          0.27         0.29 o
  -3  10   6          0.76          2.89         0.72 o
  -2  10   6          8.07          7.53         1.14 o
  -1  10   6         21.72         20.61         1.84 o
   0  10   6          4.09          5.32         1.10 o
   1  10   6          2.80          2.10         0.69 o
   2  10   6         12.58         12.45         1.20 o
   3  10   6         23.59         23.32         1.59 o
   4  10   6         10.48         11.53         1.09 o
   5  10   6          5.39          4.22         0.64 o
  -1  11   6          0.19          0.41         0.46 o
   0  11   6          3.91          2.80         0.68 o
   1  11   6          3.86          3.30         0.72 o
   2  11   6          0.02          0.61         0.49 o
   0 -10   7          0.09          0.71         0.39 o
  -3  -9   7          5.45          5.46         0.54 o
  -2  -9   7          0.71          1.48         0.69 o
  -1  -9   7          0.16          0.88         0.64 o
   0  -9   7         13.59         15.71         1.56 o
   1  -9   7         55.80         59.12         2.74 o
   2  -9   7         35.93         40.16         2.09 o
   3  -9   7          0.97          0.20         0.39 o
  -5  -8   7          0.33          0.80         0.35 o
  -4  -8   7          1.46          1.70         0.59 o
  -3  -8   7          7.90          7.03         1.03 o
  -2  -8   7          4.11          5.56         0.75 o
  -1  -8   7          3.27          1.91         0.54 o
   0  -8   7         41.76         40.13         2.74 o
   1  -8   7         39.43         40.23         2.76 o
   2  -8   7         11.94          9.07         1.39 o
   3  -8   7          1.79          1.18         0.62 o
   4  -8   7          5.78          4.71         0.81 o
   5  -8   7          0.38         -0.13         0.30 o
  -6  -7   7          0.01         -0.18         0.32 o
  -5  -7   7         49.59         45.30         2.18 o
  -4  -7   7        154.78        163.65         4.64 o
  -3  -7   7         80.36         89.65         3.68 o
  -2  -7   7          0.19         -0.36         0.44 o
  -1  -7   7          0.63          1.65         0.49 o
   0  -7   7         63.67         69.64         2.44 o
   1  -7   7         21.80         22.52         1.47 o
   2  -7   7          0.30         -0.32         0.59 o
   3  -7   7          2.19          2.12         0.85 o
   4  -7   7         19.71         17.41         1.70 o
   5  -7   7          1.35          1.25         0.57 o
   6  -7   7          6.81          7.42         0.75 o
  -6  -6   7          0.02         -0.47         0.47 o
  -5  -6   7         20.76         23.61         1.80 o
  -4  -6   7        134.79        150.75         4.80 o
  -3  -6   7         78.26         85.23         3.78 o
  -2  -6   7          0.13         -0.21         0.62 o
  -1  -6   7         15.26         16.28         1.68 o
   0  -6   7         53.24         59.83         2.33 o
   1  -6   7          5.13          3.64         0.71 o
   2  -6   7        130.54        131.40         2.76 o
   3  -6   7          7.32          6.11         0.91 o
   4  -6   7         19.80         18.21         1.95 o
   5  -6   7         12.17         10.93         1.39 o
   6  -6   7          8.85         11.23         1.17 o
  -7  -5   7         10.33          9.82         0.62 o
  -6  -5   7         15.36         16.74         1.47 o
  -5  -5   7          3.42          3.18         0.88 o
  -4  -5   7          0.03          1.58         0.73 o
  -3  -5   7         32.70         30.45         2.27 o
  -2  -5   7          2.38          2.84         0.87 o
  -1  -5   7         68.66         60.02         3.74 o
   0  -5   7         73.87         62.99         2.49 o
   1  -5   7          4.08          4.44         0.79 o
   2  -5   7        249.91        225.08         4.38 o
   3  -5   7        129.50        119.37         3.31 o
   4  -5   7         41.91         41.92         2.26 o
   5  -5   7         18.23         15.82         1.75 o
   6  -5   7          0.89          1.51         0.69 o
   7  -5   7          0.23          1.02         0.90 o
  -7  -4   7          7.45          7.81         0.91 o
  -6  -4   7         11.57         10.17         1.26 o
  -5  -4   7          5.28          7.23         1.19 o
  -4  -4   7         13.50         14.13         1.59 o
  -3  -4   7          0.20          0.04         0.51 o
  -2  -4   7        437.09        413.83         6.80 o
  -1  -4   7        479.66        474.66         7.15 o
   0  -4   7         11.59          9.41         0.95 o
   1  -4   7        236.35        242.24         3.30 o
   2  -4   7        483.83        481.06         6.14 o
   3  -4   7          3.04          2.08         0.56 o
   4  -4   7        117.36        109.45         3.73 o
   5  -4   7          0.55          0.69         0.43 o
   6  -4   7        122.50        120.21         4.28 o
   7  -4   7         33.69         28.82         1.26 o
   8  -4   7          1.55          1.55         0.45 o
  -7  -3   7          1.58          1.09         0.49 o
  -6  -3   7         94.31         98.51         2.74 o
  -5  -3   7         53.77         54.55         3.05 o
  -4  -3   7          0.02         -0.38         0.68 o
  -3  -3   7         34.25         34.76         2.30 o
  -2  -3   7         51.54         43.68         2.10 o
  -1  -3   7        120.53        132.60         7.32 o
   0  -3   7          2.71          5.68         1.28 o
   1  -3   7          2.09          1.42         0.75 o
   2  -3   7          5.26          1.85         1.19 o
   3  -3   7        184.88        173.80         4.56 o
   4  -3   7         17.46         18.30         1.81 o
   5  -3   7         81.90         83.07         2.76 o
   6  -3   7        185.35        184.97         4.12 o
   7  -3   7         23.07         22.09         0.93 o
   8  -3   7          0.05          0.12         0.22 o
  -8  -2   7          9.78         11.45         0.83 o
  -7  -2   7        106.58        106.06         2.47 o
  -6  -2   7         79.31         70.92         3.99 o
  -5  -2   7         19.67         18.95         1.31 o
  -4  -2   7         30.80         42.25         2.47 o
  -3  -2   7          1.14          2.19         0.63 o
  -2  -2   7          2.90          3.66         1.43 o
  -1  -2   7          0.74          5.71         3.25 o
   0  -2   7          3.21          2.39         0.97 o
   1  -2   7        596.32        561.11        17.98 o
   2  -2   7        726.09        716.17        17.84 o
   3  -2   7        186.38        180.04         9.41 o
   4  -2   7        106.37         99.04         4.86 o
   5  -2   7         84.95         65.63         3.26 o
   6  -2   7        277.85        247.45         3.56 o
   7  -2   7         14.39         13.10         0.77 o
   8  -2   7         12.63          9.62         0.85 o
  -8  -1   7         11.26          8.43         0.72 o
  -7  -1   7         11.06          7.89         1.31 o
  -6  -1   7         12.21         16.68         1.97 o
  -5  -1   7          3.08          8.19         1.41 o
  -4  -1   7         56.93         55.51         1.88 o
  -3  -1   7        488.37        442.92        14.43 o
  -2  -1   7        563.97        532.53        15.51 o
  -1  -1   7          9.83          6.51         1.79 o
   0  -1   7        513.39        488.83        18.08 o
   1  -1   7        495.67        495.00        12.76 o
   2  -1   7        419.06        371.24         8.85 o
   3  -1   7         58.44         55.90         5.10 o
   4  -1   7        315.06        299.73        12.44 o
   5  -1   7        123.63        116.50         3.71 o
   6  -1   7         43.59         34.19         1.34 o
   7  -1   7          0.54          0.50         0.27 o
   8  -1   7        119.84        114.13         1.99 o
  -7   0   7         70.30         75.36         5.14 o
  -6   0   7         29.11         33.15         4.63 o
  -5   0   7          0.30         -0.34         0.99 o
  -4   0   7        698.86        666.09        28.53 o
  -3   0   7        535.13        506.03        32.86 o
  -2   0   7         28.03         20.88         2.22 o
  -1   0   7        874.42        849.25        18.19 o
   0   0   7        623.45        677.55        10.97 o
   1   0   7         61.72         77.25         4.27 o
   2   0   7         17.71         20.77         2.03 o
   3   0   7          9.66         81.88         4.37 o
   4   0   7        268.59        271.85         8.18 o
   5   0   7        409.56        401.95         5.91 o
   6   0   7         48.60         55.27         1.67 o
   7   0   7         30.75         33.85         1.25 o
   8   0   7        188.32        180.79         6.57 o
  -8   1   7         41.53         35.74         1.86 o
  -7   1   7         85.20        101.07         3.96 o
  -6   1   7          0.47          0.06         0.42 o
  -5   1   7          2.91          1.60         0.91 o
  -4   1   7        496.25        473.38         9.66 o
  -3   1   7         14.07         12.02         2.94 o
  -2   1   7         23.74         27.70         2.96 o
  -1   1   7          4.97         17.24         3.66 o
   0   1   7         29.45         19.40         2.10 o
   1   1   7        199.58        224.12         9.46 o
   2   1   7         10.83         15.33         1.78 o
   3   1   7        252.46        226.44         6.87 o
   4   1   7        455.08        457.23        10.19 o
   5   1   7         14.72         14.60         0.94 o
   6   1   7         14.64         12.87         0.79 o
   7   1   7          7.68          7.53         0.64 o
   8   1   7         10.10         13.38         0.88 o
  -8   2   7         20.74         18.88         1.32 o
  -7   2   7          0.37          7.53         1.31 o
  -6   2   7          5.09          2.37         0.97 o
  -5   2   7          0.03         -0.08         0.39 o
  -4   2   7          7.47          6.20         0.66 o
  -3   2   7        108.76        108.77         2.49 o
  -2   2   7        197.16        197.65        10.85 o
  -1   2   7        245.90        227.73         7.00 o
   0   2   7       1132.62       1060.54        29.92 o
   1   2   7         17.15         30.16         4.51 o
   2   2   7          2.74          9.74         2.05 o
   3   2   7        108.45         88.43         6.54 o
   4   2   7         55.09         56.48         5.65 o
   5   2   7        291.44        298.92         4.22 o
   6   2   7        141.26        142.43         3.63 o
   7   2   7          9.56         10.85         0.93 o
   8   2   7          0.10          0.49         0.32 o
   9   2   7         10.19          8.58         0.69 o
  -7   3   7          3.23          2.94         0.95 o
  -6   3   7          2.41         -0.22         0.97 o
  -5   3   7         61.62         60.56         3.21 o
  -4   3   7        125.01        124.23         2.48 o
  -3   3   7         49.75         45.99         1.46 o
  -2   3   7         85.94         85.56         7.17 o
  -1   3   7        160.15        141.75         8.52 o
   0   3   7        873.41        785.59        11.81 o
   1   3   7          0.51          0.29         1.17 o
   2   3   7          1.11          1.94         1.05 o
   3   3   7        107.44        136.54         8.26 o
   4   3   7        299.39        293.23         4.03 o
   5   3   7         93.52         91.24         2.38 o
   6   3   7         17.63         21.83         1.81 o
   7   3   7        195.17        201.38         4.03 o
   8   3   7         29.53         25.85         1.18 o
   9   3   7          0.45          0.87         0.30 o
  -7   4   7          1.98          0.81         0.69 o
  -6   4   7         99.82         96.82         4.24 o
  -5   4   7        146.74        145.27         3.78 o
  -4   4   7         29.23         28.81         1.76 o
  -3   4   7         72.02         73.46         2.46 o
  -2   4   7         75.60         73.43         2.30 o
  -1   4   7        122.45        122.49         8.19 o
   0   4   7          5.07          6.89         1.92 o
   1   4   7         34.15         30.22         2.43 o
   2   4   7        341.89        350.39        12.18 o
   3   4   7        185.42        187.85         9.75 o
   4   4   7         49.48         41.64         1.58 o
   5   4   7        229.88        241.10         4.16 o
   6   4   7        128.43        133.48         2.49 o
   7   4   7          3.85          3.01         0.40 o
   8   4   7          4.39          5.74         0.76 o
  -7   5   7          3.82          5.17         0.83 o
  -6   5   7         11.93          7.60         1.28 o
  -5   5   7         33.01         31.17         1.75 o
  -4   5   7         17.16         17.49         1.42 o
  -3   5   7         28.56         26.86         1.68 o
  -2   5   7         45.62         43.92         1.49 o
  -1   5   7        473.75        455.22         4.57 o
   0   5   7         67.92         70.37         2.04 o
   1   5   7         82.76         77.27         2.08 o
   2   5   7        119.00        113.90         2.03 o
   3   5   7         71.61         73.44         1.68 o
   4   5   7         20.82         22.52         1.45 o
   5   5   7        224.67        210.64         3.89 o
   6   5   7        194.08        193.63         4.93 o
   7   5   7          3.52          6.30         0.70 o
   8   5   7          0.39          0.42         0.26 o
  -6   6   7          0.25         -0.90         0.90 o
  -5   6   7         10.86         10.24         1.02 o
  -4   6   7          1.66          0.26         0.61 o
  -3   6   7          6.19          8.21         1.04 o
  -2   6   7         20.90         19.92         1.46 o
  -1   6   7          4.72          6.19         0.66 o
   0   6   7         42.08         40.05         1.31 o
   1   6   7         95.96         83.78         2.44 o
   2   6   7        281.27        272.58         3.39 o
   3   6   7          2.27          4.57         0.49 o
   4   6   7          0.29          3.70         0.74 o
   5   6   7          9.65         11.20         0.92 o
   6   6   7          7.28          5.38         1.04 o
   7   6   7          0.02          0.30         0.31 o
   8   6   7          5.08          5.82         0.70 o
  -6   7   7         11.24          7.16         0.89 o
  -5   7   7         10.74          7.01         1.23 o
  -4   7   7         32.99         31.40         1.64 o
  -3   7   7        142.90        148.17         3.71 o
  -2   7   7         46.63         47.86         2.18 o
  -1   7   7         75.64         74.10         2.66 o
   0   7   7        189.42        187.56         5.10 o
   1   7   7         59.65         67.00         2.76 o
   2   7   7          0.87          1.35         0.55 o
   3   7   7          6.30          5.30         0.55 o
   4   7   7         29.96         25.77         1.34 o
   5   7   7          6.78          8.18         1.20 o
   6   7   7         85.80         78.09         2.22 o
   7   7   7         10.49          9.33         0.99 o
  -5   8   7          3.30          2.51         0.68 o
  -4   8   7         13.89         13.88         1.58 o
  -3   8   7          0.72          0.59         0.50 o
  -2   8   7          1.62          0.77         0.56 o
  -1   8   7          0.02         -0.46         0.54 o
   0   8   7         81.29         79.31         3.62 o
   1   8   7        124.65        116.23         4.30 o
   2   8   7         19.60         22.30         1.99 o
   3   8   7         47.08         46.33         2.67 o
   4   8   7        110.55        115.39         4.01 o
   5   8   7         86.76         86.78         3.28 o
   6   8   7         21.26         19.63         1.43 o
   7   8   7          0.81          2.30         0.53 o
  -4   9   7          2.32          0.64         0.51 o
  -3   9   7          0.03          0.45         0.63 o
  -2   9   7          2.22          5.11         0.72 o
  -1   9   7          8.62          8.38         0.89 o
   0   9   7        114.58        116.80         5.90 o
   1   9   7         61.08         65.97         3.07 o
   2   9   7          0.46          0.23         0.68 o
   3   9   7          2.35          2.11         0.80 o
   4   9   7          0.22          2.30         0.77 o
   5   9   7          0.03         -0.11         0.50 o
   6   9   7          9.42          8.69         0.84 o
  -3  10   7         10.08          8.94         0.92 o
  -2  10   7          0.02         -0.18         0.53 o
  -1  10   7         34.20         33.21         2.13 o
   0  10   7         34.46         35.51         1.44 o
   1  10   7          8.79          8.51         0.79 o
   2  10   7          0.66          1.21         0.59 o
   3  10   7          8.87          7.79         0.61 o
   4  10   7          1.18          1.68         0.58 o
   5  10   7          5.26          3.69         0.59 o
   0  11   7          0.25          0.39         0.41 o
   1  11   7          3.20          2.71         0.61 o
   2  11   7          0.15          1.01         0.43 o
  -2  -9   8         19.83         21.34         1.40 o
  -1  -9   8          7.74          5.89         0.64 o
   0  -9   8          4.86          4.15         0.79 o
   1  -9   8         45.45         46.87         2.11 o
   2  -9   8         50.01         60.87         2.22 o
  -4  -8   8          9.07         12.32         0.73 o
  -3  -8   8         60.42         70.86         1.93 o
  -2  -8   8         25.65         28.44         1.35 o
  -1  -8   8          0.03          0.34         0.64 o
   0  -8   8         15.62         13.53         1.59 o
   1  -8   8          2.53          3.62         0.93 o
   2  -8   8         21.88         19.87         1.70 o
   3  -8   8          0.63          1.08         0.60 o
   4  -8   8          0.71          1.46         0.50 o
  -5  -7   8         18.06         18.40         1.26 o
  -4  -7   8         79.03         86.24         3.08 o
  -3  -7   8         47.29         51.76         2.65 o
  -2  -7   8         19.22         17.89         1.68 o
  -1  -7   8          0.38         -0.45         0.48 o
   0  -7   8          3.43          7.83         1.58 o
   1  -7   8         44.29         45.33         2.99 o
   2  -7   8         21.02         18.43         1.85 o
   3  -7   8          1.70          1.56         0.74 o
   4  -7   8         96.44         90.99         3.38 o
   5  -7   8         16.48         15.16         1.18 o
  -6  -6   8         10.73         13.42         2.00 o
  -5  -6   8          0.56          0.50         0.34 o
  -4  -6   8          4.32          5.62         1.02 o
  -3  -6   8         18.85         18.72         1.73 o
  -2  -6   8          0.05         -0.69         0.69 o
  -1  -6   8         91.28         90.52         3.77 o
   0  -6   8        196.16        206.34         4.18 o
   1  -6   8         85.22         85.54         4.14 o
   2  -6   8          1.86          1.04         0.53 o
   3  -6   8         18.65         15.16         1.75 o
   4  -6   8         38.59         38.76         2.53 o
   5  -6   8          1.03          4.30         0.89 o
   6  -6   8          0.53          0.58         0.40 o
  -6  -5   8          0.07         -0.02         0.26 o
  -5  -5   8         25.40         26.32         1.89 o
  -4  -5   8        130.39        134.81         4.50 o
  -3  -5   8         41.00         49.67         2.83 o
  -2  -5   8          6.07          5.66         1.07 o
  -1  -5   8         17.96         19.17         1.78 o
   0  -5   8         23.33         20.59         1.53 o
   1  -5   8          2.94          3.80         1.25 o
   2  -5   8         27.56         27.31         1.21 o
   3  -5   8         27.86         31.26         1.72 o
   4  -5   8          2.84          5.99         2.59 o
   5  -5   8          0.09          0.79         0.67 o
   6  -5   8          9.21          8.13         1.07 o
   7  -5   8         14.60         14.56         1.06 o
  -7  -4   8         11.79         10.03         1.44 o
  -6  -4   8         40.02         40.26         2.10 o
  -5  -4   8         68.33         63.14         2.97 o
  -4  -4   8        153.88        146.21         4.67 o
  -3  -4   8         31.79         27.18         2.07 o
  -2  -4   8         16.32         15.85         1.57 o
  -1  -4   8        120.73        111.43         3.59 o
   0  -4   8          2.32          0.67         0.86 o
   1  -4   8         36.18         37.12         1.59 o
   2  -4   8         34.83         28.36         1.33 o
   3  -4   8        238.59        227.36         3.38 o
   4  -4   8         57.01         51.11         2.19 o
   5  -4   8          0.05          0.50         0.43 o
   6  -4   8        116.25        119.49         4.02 o
   7  -4   8         67.73         64.92         4.95 o
  -7  -3   8         15.41         14.14         0.75 o
  -6  -3   8          4.67         28.75         2.13 o
  -5  -3   8         35.14         32.37         2.79 o
  -4  -3   8         77.62         71.76         3.22 o
  -3  -3   8          8.63          7.57         1.14 o
  -2  -3   8         28.10         27.14         1.75 o
  -1  -3   8        207.26        200.51         4.53 o
   0  -3   8         46.82         61.84         2.40 o
   1  -3   8         61.54         55.21         2.44 o
   2  -3   8        246.42        247.47         4.47 o
   3  -3   8        620.61        592.26         9.04 o
   4  -3   8         20.70         20.02         1.92 o
   5  -3   8         38.21         36.53         1.83 o
   6  -3   8         12.45         14.99         1.57 o
   7  -3   8         13.76         10.28         0.78 o
   8  -3   8          3.01          3.68         0.61 o
  -7  -2   8          0.30          0.62         0.46 o
  -6  -2   8          1.18          0.17         0.88 o
  -5  -2   8         55.51         57.70         2.09 o
  -4  -2   8          2.29          3.24         3.27 o
  -3  -2   8        123.37        103.48         4.40 o
  -2  -2   8        340.20        315.23         9.71 o
  -1  -2   8        117.11        117.21         8.16 o
   0  -2   8          0.68          1.20         0.81 o
   1  -2   8        243.11        225.87         7.60 o
   2  -2   8        443.80        459.93        11.08 o
   3  -2   8          0.47          0.45         0.51 o
   4  -2   8        116.74        120.54         3.23 o
   5  -2   8          8.45          3.94         0.95 o
   6  -2   8          9.71         10.72         1.87 o
   7  -2   8         81.08         70.78         2.07 o
   8  -2   8          0.46          1.51         0.33 o
  -7  -1   8         26.73         25.60         2.12 o
  -6  -1   8         44.49         45.50         1.81 o
  -5  -1   8         47.23         55.75         3.33 o
  -4  -1   8         99.80         94.89         4.13 o
  -3  -1   8         46.74         37.01         4.57 o
  -2  -1   8        147.38        125.52         8.26 o
  -1  -1   8        289.83        263.10        11.46 o
   0  -1   8        194.45        192.63         5.62 o
   1  -1   8         25.25         20.39         2.29 o
   2  -1   8         10.79         12.50         1.82 o
   3  -1   8         14.99         14.72         1.71 o
   4  -1   8         44.51         57.60         1.75 o
   5  -1   8         12.65         12.50         1.16 o
   6  -1   8         46.66         42.66         1.91 o
   7  -1   8         11.38         13.49         0.98 o
   8  -1   8         23.12         18.22         1.24 o
  -7   0   8        109.01        110.70         2.34 o
  -6   0   8         86.11         92.30         7.64 o
  -5   0   8         19.18         18.13         1.41 o
  -4   0   8        132.93        114.84         4.75 o
  -3   0   8         12.37         10.26         1.21 o
  -2   0   8          1.48          2.27         1.23 o
  -1   0   8        953.09        840.78        19.80 o
   0   0   8         11.47          5.63         1.67 o
   1   0   8        319.89        316.91         8.37 o
   2   0   8        173.95        152.94         5.99 o
   3   0   8         30.68         67.67         9.31 o
   4   0   8          1.22          1.68         0.59 o
   5   0   8        202.80        186.64         3.67 o
   6   0   8        337.99        305.91         9.94 o
   7   0   8          0.05         -0.08         0.30 o
   8   0   8          9.43          8.10         0.92 o
  -7   1   8         35.45         42.71         2.41 o
  -6   1   8          6.77          6.54         2.79 o
  -5   1   8         18.42         17.71         2.89 o
  -4   1   8         16.59         12.48         0.86 o
  -3   1   8        210.89        216.78         3.09 o
  -2   1   8         98.39         89.01         5.32 o
  -1   1   8         44.32         45.96         3.36 o
   0   1   8        834.43        784.38        17.20 o
   1   1   8        436.14        432.12        13.45 o
   2   1   8        299.07        306.97         8.24 o
   3   1   8        261.24        242.97         7.76 o
   4   1   8        645.39        633.24         9.13 o
   5   1   8        121.12        109.31         2.60 o
   6   1   8         15.51         15.35         0.86 o
   7   1   8          0.00         -0.12         0.36 o
   8   1   8         55.43         61.64         2.52 o
  -7   2   8         29.85         37.98         2.25 o
  -6   2   8          2.59          1.79         0.51 o
  -5   2   8         16.05         16.64         2.30 o
  -4   2   8        211.86        208.31         3.33 o
  -3   2   8        381.91        375.76         9.49 o
  -2   2   8         22.13         23.63         1.21 o
  -1   2   8        199.13        193.63        10.68 o
   0   2   8        816.63        806.39        30.69 o
   1   2   8         84.69         69.14         5.33 o
   2   2   8         22.61         17.25         2.91 o
   3   2   8         13.28          9.75         2.37 o
   4   2   8        164.10        217.83         8.28 o
   5   2   8         15.34         13.89         0.96 o
   6   2   8        166.74        175.88         3.45 o
   7   2   8         77.48         76.05         4.28 o
   8   2   8         72.97         73.99         2.76 o
  -7   3   8          9.62         17.38         1.48 o
  -6   3   8          0.54         -0.90         0.90 o
  -5   3   8         42.78         41.73         3.17 o
  -4   3   8        170.61        161.68         2.95 o
  -3   3   8         12.07         16.60         1.00 o
  -2   3   8         75.20         77.88         1.87 o
  -1   3   8         14.32          7.17         2.31 o
   0   3   8          9.48         14.57         2.99 o
   1   3   8         36.04         45.01         3.21 o
   2   3   8         58.78         54.62         5.08 o
   3   3   8         94.00        148.80        25.68 o
   4   3   8        467.14        452.45         5.32 o
   5   3   8        362.39        354.43         5.02 o
   6   3   8          2.64         10.53         1.15 o
   7   3   8         45.68         47.26         2.36 o
   8   3   8         54.17         55.14         2.34 o
  -7   4   8          0.50          3.87         0.79 o
  -6   4   8         37.90         31.76         2.31 o
  -5   4   8         74.12         76.82         3.43 o
  -4   4   8         19.46         17.19         1.38 o
  -3   4   8         64.54         68.58         1.93 o
  -2   4   8         47.78         42.05         1.22 o
  -1   4   8          1.16          1.36         0.35 o
   0   4   8         36.27         33.56         2.72 o
   1   4   8        220.66        201.21        10.02 o
   2   4   8        178.50        160.71         2.47 o
   3   4   8        153.92        149.93         2.92 o
   4   4   8          0.35          0.35         0.33 o
   5   4   8          5.12          4.42         0.64 o
   6   4   8         10.17         11.29         0.94 o
   7   4   8         17.84         17.76         1.25 o
   8   4   8          0.01         -0.31         0.37 o
  -6   5   8          1.29         -0.81         0.81 o
  -5   5   8         36.90         35.59         1.78 o
  -4   5   8         65.74         65.31         2.53 o
  -3   5   8          5.46          7.19         0.98 o
  -2   5   8        281.47        264.06         4.99 o
  -1   5   8        913.86        916.44         7.54 o
   0   5   8        127.37        129.72         2.08 o
   1   5   8         97.72         97.48         2.00 o
   2   5   8        161.57        151.07         2.54 o
   3   5   8          7.86          5.88         0.50 o
   4   5   8          0.26          4.48         1.53 o
   5   5   8         23.56         19.38         1.20 o
   6   5   8         44.40         43.19         1.70 o
   7   5   8         58.22         62.93         2.79 o
   8   5   8          1.12          1.22         0.42 o
  -6   6   8         33.30         27.99         1.72 o
  -5   6   8         23.09         22.63         1.98 o
  -4   6   8          0.12          0.20         0.54 o
  -3   6   8         11.15          9.36         1.09 o
  -2   6   8          1.96          5.13         0.91 o
  -1   6   8         20.93         16.53         0.84 o
   0   6   8         15.11         17.05         0.83 o
   1   6   8        107.19        108.42         2.87 o
   2   6   8        200.90        190.34         2.90 o
   3   6   8         99.67         87.18         1.71 o
   4   6   8          6.60          7.88         0.78 o
   5   6   8         39.51         38.62         1.63 o
   6   6   8        205.25        193.73         3.39 o
   7   6   8          5.19          7.64         0.98 o
   8   6   8          0.91          0.41         0.27 o
  -5   7   8          9.06         10.74         1.24 o
  -4   7   8         10.63         11.03         1.00 o
  -3   7   8          0.24          0.41         0.53 o
  -2   7   8          2.08          1.90         0.68 o
  -1   7   8         23.46         24.36         1.58 o
   0   7   8         22.78         24.81         1.23 o
   1   7   8          3.12          4.28         0.68 o
   2   7   8          3.52          2.51         0.57 o
   3   7   8          6.06          5.84         0.50 o
   4   7   8          8.85          7.01         0.61 o
   5   7   8         46.96         49.85         2.77 o
   6   7   8         26.03         27.58         1.25 o
   7   7   8          1.14          0.91         0.31 o
  -4   8   8          0.00          0.18         0.57 o
  -3   8   8         15.41         13.65         1.05 o
  -2   8   8         19.15         17.19         1.24 o
  -1   8   8          7.47          6.65         1.56 o
   0   8   8         27.80         28.37         1.65 o
   1   8   8         32.20         37.16         2.49 o
   2   8   8        114.86        128.30         4.40 o
   3   8   8          2.63          2.64         0.81 o
   4   8   8          7.06          7.05         1.11 o
   5   8   8         37.95         42.34         2.21 o
   6   8   8          2.21          2.99         0.63 o
  -3   9   8          5.46          4.25         0.86 o
  -2   9   8          2.07          2.09         0.50 o
  -1   9   8          4.50          3.45         0.63 o
   0   9   8         25.91         25.40         1.37 o
   1   9   8          0.02          3.56         0.69 o
   2   9   8         16.92         13.25         1.39 o
   3   9   8          0.83          0.61         0.60 o
   4   9   8         33.33         33.64         1.94 o
   5   9   8          8.31          8.93         0.97 o
   6   9   8          1.13          1.53         0.41 o
  -2  10   8          1.28          1.47         0.53 o
  -1  10   8          6.46          6.86         0.96 o
   0  10   8          0.01          3.71         0.89 o
   1  10   8          7.18          4.63         0.58 o
   2  10   8          0.48          0.23         0.33 o
   3  10   8          2.84          2.99         0.46 o
   4  10   8         12.72         13.90         1.03 o
  -3  -8   9          1.76          1.15         0.48 o
  -2  -8   9          0.97          1.25         0.55 o
  -1  -8   9          3.77          3.15         0.76 o
   0  -8   9          0.67          0.66         0.29 o
   1  -8   9         10.10          7.97         1.06 o
   2  -8   9          6.26          5.83         0.85 o
   3  -8   9          9.89         10.48         0.98 o
  -4  -7   9          3.22          3.85         0.48 o
  -3  -7   9          7.87          8.41         0.77 o
  -2  -7   9          4.36          4.46         0.66 o
  -1  -7   9          0.80         -0.23         0.59 o
   0  -7   9         11.53         11.82         1.50 o
   1  -7   9         32.22         31.87         1.88 o
   2  -7   9         57.02         56.90         2.86 o
   3  -7   9         19.31         17.53         1.53 o
   4  -7   9         10.61          9.11         0.98 o
   5  -7   9          2.15          1.64         0.42 o
  -5  -6   9          0.83          1.19         0.47 o
  -4  -6   9         44.58         55.62         2.52 o
  -3  -6   9        121.63        139.40         4.31 o
  -2  -6   9         93.88         97.67         4.15 o
  -1  -6   9          0.33         -0.22         0.43 o
   0  -6   9        150.01        159.09         3.56 o
   1  -6   9        104.49        106.40         4.32 o
   2  -6   9          5.64          5.67         0.68 o
   3  -6   9          8.33          6.48         1.10 o
   4  -6   9          0.93          0.66         0.61 o
   5  -6   9         18.87         21.99         1.50 o
   6  -6   9          6.86          6.43         0.66 o
  -6  -5   9          6.07          7.26         0.51 o
  -5  -5   9          2.79          2.95         0.46 o
  -4  -5   9        168.08        186.69         5.44 o
  -3  -5   9         61.41         62.31         3.02 o
  -2  -5   9          0.31          0.36         0.51 o
  -1  -5   9          1.18          1.87         0.56 o
   0  -5   9         19.56         16.48         1.21 o
   1  -5   9          4.38          3.60         1.04 o
   2  -5   9          3.53          4.02         0.51 o
   3  -5   9         21.42         20.54         1.36 o
   4  -5   9         72.24         83.48         3.61 o
   5  -5   9         21.69         20.47         1.65 o
   6  -5   9          0.78          0.66         0.41 o
  -6  -4   9          2.10          2.01         0.37 o
  -5  -4   9         15.44         15.11         0.97 o
  -4  -4   9         18.94         21.19         1.20 o
  -3  -4   9          4.95          5.71         0.68 o
  -2  -4   9          9.19          7.51         1.13 o
  -1  -4   9         46.11         39.54         2.42 o
   0  -4   9        239.70        225.49         5.45 o
   1  -4   9         22.43         19.84         1.30 o
   2  -4   9         89.27         79.39         2.02 o
   3  -4   9         81.56         79.43         2.01 o
   4  -4   9         48.75         44.99         2.72 o
   5  -4   9         23.62         17.59         1.62 o
   6  -4   9          8.21         10.66         1.20 o
   7  -4   9         17.65         13.15         0.68 o
  -7  -3   9          5.37          5.16         0.61 o
  -6  -3   9          1.48          3.69         0.51 o
  -5  -3   9         11.34         11.98         0.89 o
  -4  -3   9         22.26         24.12         1.87 o
  -3  -3   9         29.82         31.68         1.47 o
  -2  -3   9          6.30          6.09         0.67 o
  -1  -3   9        101.11         86.90         3.09 o
   0  -3   9        209.72        190.92         4.54 o
   1  -3   9          3.03          3.63         0.66 o
   2  -3   9         51.80         44.08         2.15 o
   3  -3   9          3.01          2.22         0.55 o
   4  -3   9          4.17          3.13         0.47 o
   5  -3   9         20.68         19.16         1.31 o
   6  -3   9         71.65         57.39         2.74 o
   7  -3   9         45.11         38.23         1.31 o
  -7  -2   9          0.66          0.04         0.30 o
  -6  -2   9         18.48         20.63         1.51 o
  -5  -2   9         91.69         90.91         5.49 o
  -4  -2   9         91.86         94.94         2.47 o
  -3  -2   9          4.04          2.62         1.03 o
  -2  -2   9        484.19        456.84         5.14 o
  -1  -2   9        254.51        252.91         3.66 o
   0  -2   9          7.90          7.20         0.84 o
   1  -2   9         39.84         41.24         1.54 o
   2  -2   9          3.92          2.79         0.61 o
   3  -2   9        325.21        324.66         7.41 o
   4  -2   9        272.34        241.35         3.97 o
   5  -2   9          4.85          4.69         1.01 o
   6  -2   9        218.31        205.46         5.21 o
   7  -2   9         61.28         56.71         1.71 o
   8  -2   9          8.52          6.88         0.63 o
  -7  -1   9          4.88          5.75         0.71 o
  -6  -1   9         34.08         31.89         3.53 o
  -5  -1   9         35.53         34.84         1.63 o
  -4  -1   9          1.03          0.17         0.52 o
  -3  -1   9         45.85         44.25         2.21 o
  -2  -1   9         47.38         67.18         4.38 o
  -1  -1   9         19.06         20.09         2.84 o
   0  -1   9         67.84         63.68         6.37 o
   1  -1   9          7.97          8.65         0.91 o
   2  -1   9        591.38        598.69         9.01 o
   3  -1   9        679.67        709.09        19.76 o
   4  -1   9          4.48          4.65         0.76 o
   5  -1   9        242.17        219.40         3.69 o
   6  -1   9        131.61        129.70         8.54 o
   7  -1   9          3.47          3.20         0.51 o
   8  -1   9          0.00          0.21         0.27 o
  -7   0   9          3.85          1.87         1.55 o
  -6   0   9          0.02          2.31         1.94 o
  -5   0   9         23.40         26.85         4.66 o
  -4   0   9         18.85         17.75         1.23 o
  -3   0   9        329.09        324.77         4.77 o
  -2   0   9        229.65        219.74         5.77 o
  -1   0   9         80.02         81.75         7.90 o
   0   0   9         19.70         16.20         2.19 o
   1   0   9         38.30         34.70         4.20 o
   2   0   9        275.36        285.46         6.45 o
   3   0   9          7.73         10.84         1.02 o
   4   0   9         66.12         58.33         2.28 o
   5   0   9         19.99         25.50         1.76 o
   6   0   9          2.24          2.08         0.39 o
   7   0   9          8.56          7.63         0.99 o
   8   0   9          1.68          1.84         0.45 o
  -7   1   9          2.58          1.28         0.60 o
  -6   1   9         25.48         29.21         5.68 o
  -5   1   9         35.16         31.44         1.56 o
  -4   1   9         93.13         92.41         2.24 o
  -3   1   9        199.09        194.72         3.73 o
  -2   1   9        227.85        222.32         4.24 o
  -1   1   9          6.04          4.32         0.72 o
   0   1   9         14.85         12.66         2.45 o
   1   1   9          8.89         10.05         2.30 o
   2   1   9          0.36          9.85         3.98 o
   3   1   9         44.93         46.16         1.97 o
   4   1   9        210.18        213.60         4.77 o
   5   1   9         54.39         52.91         1.94 o
   6   1   9        111.68        103.20         2.57 o
   7   1   9         13.19         11.71         1.28 o
   8   1   9         38.45         41.43         1.93 o
  -7   2   9         62.52         64.13         2.37 o
  -6   2   9         92.99         90.43         3.98 o
  -5   2   9          8.91          7.25         1.74 o
  -4   2   9         72.22         64.39         1.89 o
  -3   2   9         88.67         84.53         2.05 o
  -2   2   9         23.31         25.73         1.31 o
  -1   2   9        246.09        251.31         5.47 o
   0   2   9         11.87         17.50         1.28 o
   1   2   9         72.24         71.59         5.92 o
   2   2   9          1.90          1.85         0.45 o
   3   2   9        221.53        222.25         2.89 o
   4   2   9        229.93        227.60         3.72 o
   5   2   9         63.88         61.49         2.08 o
   6   2   9          2.39          1.87         0.43 o
   7   2   9          5.60          9.52         0.75 o
   8   2   9         33.63         32.49         1.71 o
  -7   3   9          2.31          6.98         0.87 o
  -6   3   9          3.82          3.13         0.90 o
  -5   3   9         17.94         16.97         2.05 o
  -4   3   9         19.33         20.04         1.08 o
  -3   3   9        122.63        113.68         2.47 o
  -2   3   9        339.06        366.18         4.88 o
  -1   3   9          0.41          0.74         0.82 o
   0   3   9        485.38        499.25         5.32 o
   1   3   9        272.06        270.79         3.58 o
   2   3   9        136.94        140.94         2.72 o
   3   3   9         22.22         18.94         1.06 o
   4   3   9        304.47        294.66         4.26 o
   5   3   9        122.51        131.96         3.10 o
   6   3   9          6.62          5.06         0.65 o
   7   3   9          8.83          7.71         0.66 o
   8   3   9          8.41          7.32         0.83 o
  -6   4   9          0.08         -0.80         0.80 o
  -5   4   9          3.24          3.79         2.67 o
  -4   4   9          2.08          3.82         0.55 o
  -3   4   9          2.68          3.82         0.58 o
  -2   4   9          6.29          6.20         0.56 o
  -1   4   9          1.86          0.33         0.33 o
   0   4   9         54.11         58.77         1.91 o
   1   4   9         42.84         44.90         1.33 o
   2   4   9          2.00          5.73         0.74 o
   3   4   9          1.99          2.83         0.41 o
   4   4   9          4.39          3.88         0.50 o
   5   4   9          5.09          6.96         0.76 o
   6   4   9         99.35        100.74         3.53 o
   7   4   9         26.11         25.71         1.15 o
   8   4   9         29.95         30.77         1.57 o
  -6   5   9          0.98         -0.72         0.72 o
  -5   5   9         41.91         39.23         2.49 o
  -4   5   9        140.85        147.03         7.81 o
  -3   5   9         72.97         63.61         3.86 o
  -2   5   9         55.10         55.66         1.48 o
  -1   5   9        217.89        226.15         2.95 o
   0   5   9        457.48        477.94         5.38 o
   1   5   9         23.38         20.27         1.05 o
   2   5   9         46.45         38.71         1.33 o
   3   5   9         56.64         53.59         1.35 o
   4   5   9         41.62         39.75         1.17 o
   5   5   9          6.25          4.45         0.51 o
   6   5   9         10.98         10.96         0.85 o
   7   5   9         20.10         22.85         1.59 o
   8   5   9         18.73         18.29         1.13 o
  -5   6   9         27.80         29.98         1.97 o
  -4   6   9          3.31          4.40         0.74 o
  -3   6   9          4.79          3.84         0.76 o
  -2   6   9         12.44          9.68         1.07 o
  -1   6   9         47.41         40.70         1.28 o
   0   6   9         37.45         36.54         1.57 o
   1   6   9        100.61        103.96         2.84 o
   2   6   9        112.21        114.09         2.88 o
   3   6   9        145.28        136.42         3.15 o
   4   6   9        131.88        124.82         2.11 o
   5   6   9         24.38         23.18         1.01 o
   6   6   9         16.84         17.07         0.98 o
   7   6   9          0.64          1.32         0.46 o
  -5   7   9          3.34          1.04         0.52 o
  -4   7   9          1.00          1.39         0.49 o
  -3   7   9          0.87          0.71         0.51 o
  -2   7   9         36.65         34.33         2.65 o
  -1   7   9         94.43         93.22         7.25 o
   0   7   9          0.71          2.46         0.52 o
   1   7   9         47.97         48.30         1.95 o
   2   7   9         33.60         38.72         1.71 o
   3   7   9         21.97         16.63         0.87 o
   4   7   9          0.31          0.07         0.26 o
   5   7   9          7.21          7.41         0.90 o
   6   7   9         33.85         31.28         1.22 o
   7   7   9         17.55         15.33         1.04 o
  -4   8   9          0.57          0.66         0.49 o
  -3   8   9         13.22         12.77         0.93 o
  -2   8   9         24.50         28.36         2.03 o
  -1   8   9          0.63          5.24         1.24 o
   0   8   9          6.57          6.69         0.85 o
   1   8   9         12.18          8.52         0.90 o
   2   8   9          2.08          2.79         0.85 o
   3   8   9          0.11         -0.03         0.65 o
   4   8   9          4.78          4.68         0.97 o
   5   8   9          0.23          0.62         0.52 o
   6   8   9         41.00         39.57         1.64 o
  -3   9   9          0.52         -0.06         0.38 o
  -2   9   9          8.79         11.64         0.83 o
  -1   9   9          0.92          0.64         0.57 o
   0   9   9          4.06          3.43         0.93 o
   1   9   9         13.11         11.55         1.11 o
   2   9   9         14.61         12.95         1.33 o
   3   9   9          2.37          1.63         0.64 o
   4   9   9         15.80         18.01         1.33 o
   5   9   9         26.21         26.42         1.38 o
   0  10   9         11.92         10.75         1.44 o
   1  10   9         51.34         45.00         5.16 o
   2  10   9          5.23          5.64         0.76 o
   3  10   9          2.89          3.41         0.60 o
   4  10   9          7.80         10.03         0.80 o
  -2  -8  10         19.05         17.50         1.00 o
  -1  -8  10         62.99         62.69         1.42 o
   0  -8  10         16.35         16.29         0.74 o
   1  -8  10         18.29         17.48         1.17 o
   2  -8  10         61.53         58.18         1.93 o
  -3  -7  10         17.28         17.60         1.22 o
  -2  -7  10         23.64         26.38         1.28 o
  -1  -7  10          4.15          2.87         0.76 o
   0  -7  10          0.61          0.80         0.42 o
   1  -7  10          1.87          0.74         0.37 o
   2  -7  10          8.71          8.16         1.03 o
   3  -7  10          0.80          0.81         0.50 o
   4  -7  10          0.33          0.39         0.33 o
  -4  -6  10         13.82         14.89         1.18 o
  -3  -6  10         15.10         16.79         1.42 o
  -2  -6  10         26.71         25.96         1.30 o
  -1  -6  10          0.01         -0.40         0.40 o
   0  -6  10          0.22         -0.52         0.64 o
   1  -6  10          3.95          2.91         0.52 o
   2  -6  10          8.57          7.81         0.72 o
   3  -6  10         11.56         11.33         1.27 o
   4  -6  10          6.95          7.07         0.93 o
   5  -6  10         36.96         36.77         1.59 o
  -5  -5  10          2.56          3.58         0.39 o
  -4  -5  10         10.02         10.38         0.73 o
  -3  -5  10          8.83         12.32         1.32 o
  -2  -5  10          0.91          1.26         0.56 o
  -1  -5  10          0.24         -0.26         0.39 o
   0  -5  10         15.55         15.34         1.13 o
   1  -5  10         57.50         58.40         2.06 o
   2  -5  10        116.42        116.19         2.78 o
   3  -5  10          4.80          3.13         0.52 o
   4  -5  10         21.18         18.32         1.56 o
   5  -5  10          0.33          0.03         0.36 o
   6  -5  10          0.71          0.07         0.29 o
  -6  -4  10          5.63          7.04         0.66 o
  -5  -4  10          1.17          1.12         0.33 o
  -4  -4  10         52.03         54.57         1.71 o
  -3  -4  10        180.53        187.50         4.61 o
  -2  -4  10         54.78         62.27         2.95 o
  -1  -4  10         32.31         31.66         2.15 o
   0  -4  10        154.64        152.37         4.56 o
   1  -4  10         48.03         45.33         1.86 o
   2  -4  10          1.93          1.76         0.39 o
   3  -4  10         23.93         22.25         1.04 o
   4  -4  10         32.21         24.95         1.89 o
   5  -4  10          1.78          2.17         0.62 o
   6  -4  10          4.54          3.32         0.62 o
  -6  -3  10          1.11          2.21         0.53 o
  -5  -3  10         18.88         20.13         1.46 o
  -4  -3  10        116.08        129.61         2.73 o
  -3  -3  10         49.94         59.04         2.29 o
  -2  -3  10          1.11          0.91         0.42 o
  -1  -3  10          0.29          0.36         0.50 o
   0  -3  10          3.53          2.73         0.78 o
   1  -3  10          2.88          1.95         0.70 o
   2  -3  10         72.64         72.51         3.16 o
   3  -3  10        180.76        180.13         3.51 o
   4  -3  10         19.34         17.96         0.94 o
   5  -3  10          3.56          2.61         0.73 o
   6  -3  10         11.02          7.41         0.92 o
   7  -3  10         38.69         33.24         1.04 o
  -6  -2  10          0.09          0.16         0.35 o
  -5  -2  10         43.47         47.07         2.30 o
  -4  -2  10         60.31         60.47         2.78 o
  -3  -2  10          0.93          1.12         0.62 o
  -2  -2  10         30.64         30.67         1.94 o
  -1  -2  10          7.96          7.17         1.78 o
   0  -2  10         74.84         65.08         2.75 o
   1  -2  10          6.14          4.88         0.93 o
   2  -2  10        137.22        141.20         4.40 o
   3  -2  10         81.20         76.05         3.13 o
   4  -2  10         18.23         15.49         1.02 o
   5  -2  10         14.59         12.12         0.76 o
   6  -2  10          6.73          6.38         0.90 o
   7  -2  10          4.51          3.85         0.45 o
  -6  -1  10          1.02          1.11         0.50 o
  -5  -1  10          0.03          0.03         0.47 o
  -4  -1  10          5.59          3.82         0.84 o
  -3  -1  10         12.90         11.58         1.31 o
  -2  -1  10          4.49         33.47         4.57 o
  -1  -1  10        273.20        263.04         4.12 o
   0  -1  10        258.45        249.31         4.65 o
   1  -1  10         25.35         24.41         1.58 o
   2  -1  10        690.13        694.90        10.75 o
   3  -1  10        436.77        417.79         7.36 o
   4  -1  10         18.39         19.71         1.60 o
   5  -1  10         42.21         35.26         1.97 o
   6  -1  10         19.98         17.99         1.07 o
   7  -1  10         53.38         49.84         1.50 o
   8  -1  10          0.49          0.45         0.24 o
  -6   0  10         20.11         20.40         1.67 o
  -5   0  10         58.95         61.99         3.79 o
  -4   0  10          4.31          5.31         0.98 o
  -3   0  10          0.96         10.96         1.43 o
  -2   0  10        379.79        363.33         6.73 o
  -1   0  10        261.70        252.35         3.88 o
   0   0  10         87.12        100.40         2.35 o
   1   0  10         30.71         26.37         1.21 o
   2   0  10         22.58         22.37         2.39 o
   3   0  10        324.92        353.34         5.71 o
   4   0  10         33.94         30.05         1.99 o
   5   0  10         91.71         88.93         3.23 o
   6   0  10        209.06        203.35         3.37 o
   7   0  10         60.61         61.73         2.57 o
   8   0  10          1.87          1.97         0.41 o
  -6   1  10         64.95         61.06         1.68 o
  -5   1  10         11.50         14.15         5.22 o
  -4   1  10         63.23         58.72         2.77 o
  -3   1  10          2.75          2.44         0.61 o
  -2   1  10         23.47         27.89         1.45 o
  -1   1  10         28.48         27.83         1.88 o
   0   1  10        141.04        159.34         3.86 o
   1   1  10         23.83         26.00         1.20 o
   2   1  10        173.65        186.51         3.16 o
   3   1  10        582.23        613.77         5.97 o
   4   1  10        168.99        175.51         4.75 o
   5   1  10         95.98         98.68         2.62 o
   6   1  10        174.31        174.14         7.08 o
   7   1  10         14.23         15.14         1.35 o
   8   1  10          0.54          0.54         0.31 o
  -6   2  10         14.00         15.23         4.35 o
  -5   2  10          0.01         -0.07         0.45 o
  -4   2  10         78.20         80.70         2.04 o
  -3   2  10        192.51        189.92         3.76 o
  -2   2  10         13.58         13.68         1.26 o
  -1   2  10          6.44          4.53         1.37 o
   0   2  10         96.55        101.33         2.03 o
   1   2  10        183.23        189.19         5.54 o
   2   2  10        126.74        131.66         2.70 o
   3   2  10         21.06         22.74         1.18 o
   4   2  10          1.15          0.22         0.53 o
   5   2  10         10.95          8.04         0.80 o
   6   2  10          3.84          3.06         0.49 o
   7   2  10          4.82          7.74         0.85 o
   8   2  10          7.98          7.03         0.75 o
  -6   3  10         19.89         25.60         1.63 o
  -5   3  10         57.83         50.54         1.70 o
  -4   3  10          8.70          6.68         0.90 o
  -3   3  10        476.66        475.99         4.98 o
  -2   3  10        573.06        582.98         5.25 o
  -1   3  10          3.72          3.77         0.66 o
   0   3  10        230.35        229.14         3.94 o
   1   3  10          5.09          4.90         0.53 o
   2   3  10         17.94         24.47         1.21 o
   3   3  10          2.80          4.54         0.58 o
   4   3  10         32.20         27.89         1.42 o
   5   3  10         29.42         30.55         1.49 o
   6   3  10         12.50         17.61         1.09 o
   7   3  10          2.57          3.00         0.42 o
   8   3  10         90.28         90.05         2.47 o
  -6   4  10         17.10         22.62         1.39 o
  -5   4  10          4.39          1.26         0.71 o
  -4   4  10         35.42         31.57         1.60 o
  -3   4  10         14.48         15.33         0.95 o
  -2   4  10         70.22         66.25         1.82 o
  -1   4  10         62.00         61.53         1.76 o
   0   4  10          0.06          0.55         0.59 o
   1   4  10         96.54         90.03         2.51 o
   2   4  10          6.27          3.46         0.49 o
   3   4  10          3.75          5.25         0.68 o
   4   4  10        167.33        150.02         2.58 o
   5   4  10         68.21         68.38         2.17 o
   6   4  10          0.04          0.37         0.58 o
   7   4  10          0.39          0.45         0.24 o
   8   4  10          7.00          7.87         0.71 o
  -5   5  10          1.08         -0.83         0.83 o
  -4   5  10         15.14         15.47         1.17 o
  -3   5  10          1.35          1.01         0.38 o
  -2   5  10         31.03         29.05         1.06 o
  -1   5  10          0.23         -0.27         0.34 o
   0   5  10         16.28         15.10         0.93 o
   1   5  10         25.75         23.34         1.11 o
   2   5  10        141.99        134.91         2.48 o
   3   5  10         57.56         54.16         1.58 o
   4   5  10         38.51         44.06         1.20 o
   5   5  10          5.08          3.92         0.56 o
   6   5  10          7.40          6.62         0.63 o
   7   5  10          3.73          3.40         0.61 o
  -5   6  10          0.41         -0.59         0.59 o
  -4   6  10          4.19          3.94         0.63 o
  -3   6  10          1.53          1.13         0.87 o
  -2   6  10          6.27          5.81         0.76 o
  -1   6  10          2.70          2.14         0.42 o
   0   6  10         60.18         65.31         1.81 o
   1   6  10        135.94        141.22         3.31 o
   2   6  10          0.60          0.44         0.36 o
   3   6  10          3.81          2.40         0.42 o
   4   6  10         33.97         33.60         1.01 o
   5   6  10          3.28          2.97         0.40 o
   6   6  10         54.48         51.41         1.53 o
   7   6  10          4.05          3.79         0.58 o
  -4   7  10          8.74          7.83         0.85 o
  -3   7  10          3.81          5.34         0.71 o
  -2   7  10          0.25          0.14         0.44 o
  -1   7  10         37.36         38.21         4.03 o
   0   7  10         41.20         46.96         1.88 o
   1   7  10          2.71          2.74         0.57 o
   2   7  10          6.45          3.96         0.63 o
   3   7  10         43.60         34.18         1.65 o
   4   7  10         18.01         14.16         0.73 o
   5   7  10          1.84          1.95         0.41 o
   6   7  10         51.09         49.88         1.32 o
  -3   8  10          1.38          1.66         0.57 o
  -2   8  10          1.83          2.51         0.52 o
  -1   8  10          3.82          6.33         1.18 o
   0   8  10          0.01         -0.01         0.44 o
   1   8  10          1.52          0.41         0.68 o
   2   8  10         18.21         20.04         1.71 o
   3   8  10         16.08         18.58         1.57 o
   4   8  10          6.14          6.81         0.94 o
   5   8  10          7.70         10.42         0.96 o
  -2   9  10         29.02         33.60         1.49 o
  -1   9  10          0.53          0.40         0.31 o
   0   9  10          3.19          2.48         0.46 o
   1   9  10          3.12          2.56         0.67 o
   2   9  10          0.92          0.62         0.52 o
   3   9  10          6.90         10.18         1.06 o
   4   9  10          0.03          1.32         0.53 o
   1  10  10          1.74          3.08         0.55 o
   2  10  10          5.33          8.13         0.75 o
  -2  -7  11          3.18          3.25         0.53 o
  -1  -7  11          0.69          0.66         0.38 o
   0  -7  11          5.97          6.96         0.54 o
   1  -7  11          3.48          2.79         0.57 o
   2  -7  11         20.14         18.94         1.14 o
  -3  -6  11          2.85          3.75         0.43 o
  -2  -6  11         17.90         21.65         1.47 o
  -1  -6  11         61.12         61.32         2.51 o
   0  -6  11          0.85         -0.05         0.47 o
   1  -6  11         44.01         39.91         1.66 o
   2  -6  11        119.16        117.00         4.69 o
   3  -6  11         43.91         41.82         1.87 o
   4  -6  11          0.01          0.30         0.30 o
  -4  -5  11         10.29         10.37         0.81 o
  -3  -5  11         30.09         33.98         1.29 o
  -2  -5  11         56.84         61.30         2.61 o
  -1  -5  11         14.06         12.94         0.93 o
   0  -5  11          8.60          7.12         1.03 o
   1  -5  11         19.20         15.64         1.35 o
   2  -5  11          8.34          7.79         0.72 o
   3  -5  11          0.84          0.53         0.29 o
   4  -5  11          6.94          6.86         0.84 o
   5  -5  11         23.60         19.82         1.11 o
  -5  -4  11          9.11          7.98         0.71 o
  -4  -4  11         67.96         74.48         1.77 o
  -3  -4  11         99.37         99.93         1.81 o
  -2  -4  11         57.49         53.39         2.54 o
  -1  -4  11          3.38          1.85         0.60 o
   0  -4  11          0.76          0.00         0.50 o
   1  -4  11         17.63         16.06         1.52 o
   2  -4  11          8.59         10.40         1.18 o
   3  -4  11         40.44         38.20         1.48 o
   4  -4  11          4.56          5.09         0.84 o
   5  -4  11         64.35         63.85         2.32 o
   6  -4  11          7.93          5.21         0.60 o
  -5  -3  11          3.00          3.03         0.57 o
  -4  -3  11          6.57          4.79         0.80 o
  -3  -3  11          2.59          2.82         0.43 o
  -2  -3  11          0.17         -0.35         0.35 o
  -1  -3  11          0.94          0.32         0.32 o
   0  -3  11         54.65         58.36         2.89 o
   1  -3  11        123.69        122.75         4.13 o
   2  -3  11         97.41        100.23         3.68 o
   3  -3  11          3.10          3.36         0.58 o
   4  -3  11        112.43        102.14         2.53 o
   5  -3  11         32.71         30.11         1.75 o
   6  -3  11          4.71          3.83         0.93 o
  -6  -2  11          2.43          2.13         0.43 o
  -5  -2  11          0.09          0.31         0.37 o
  -4  -2  11         30.38         30.67         1.89 o
  -3  -2  11        156.76        152.55         2.93 o
  -2  -2  11          7.43          8.12         0.76 o
  -1  -2  11         46.37         46.42         1.70 o
   0  -2  11         79.80         85.66         3.48 o
   1  -2  11         13.68         12.98         1.44 o
   2  -2  11         14.69         14.91         1.51 o
   3  -2  11         30.53         29.95         2.00 o
   4  -2  11          3.16          2.96         0.67 o
   5  -2  11          8.64          6.72         0.81 o
   6  -2  11          0.07         -0.06         0.32 o
   7  -2  11          1.47          1.56         0.37 o
  -6  -1  11          1.65          1.53         0.43 o
  -5  -1  11         33.98         36.45         1.88 o
  -4  -1  11         88.57         94.80         3.36 o
  -3  -1  11         36.55         38.87         2.26 o
  -2  -1  11         61.07         59.00         1.91 o
  -1  -1  11          0.62          0.30         0.35 o
   0  -1  11          5.49          6.09         0.68 o
   1  -1  11          3.07          7.32         1.37 o
   2  -1  11          1.82          1.99         0.72 o
   3  -1  11          9.82          7.86         1.11 o
   4  -1  11          0.41          0.58         0.49 o
   5  -1  11          3.26          3.41         0.65 o
   6  -1  11         23.26         23.14         1.62 o
   7  -1  11         25.82         26.21         1.42 o
  -6   0  11          0.42         -0.16         0.33 o
  -5   0  11          8.44          8.05         0.98 o
  -4   0  11         54.81         53.59         2.55 o
  -3   0  11         56.66         55.36         2.71 o
  -2   0  11         68.72         71.44         3.07 o
  -1   0  11          6.05          7.19         0.76 o
   0   0  11         17.40         22.24         1.36 o
   1   0  11          1.47          1.42         0.40 o
   2   0  11        810.30        838.91        10.66 o
   3   0  11        277.75        279.80         6.08 o
   4   0  11         12.01          9.08         1.16 o
   5   0  11         67.13         65.44         2.22 o
   6   0  11         50.66         51.66         1.59 o
   7   0  11         27.83         29.04         1.59 o
  -6   1  11         11.90         10.70         0.82 o
  -5   1  11          7.16          8.28         0.98 o
  -4   1  11          2.07          1.77         0.67 o
  -3   1  11         43.42         45.78         1.86 o
  -2   1  11          3.44          2.91         0.58 o
  -1   1  11        241.10        235.10         5.52 o
   0   1  11        107.67        104.40         2.57 o
   1   1  11          9.39          9.47         0.78 o
   2   1  11        408.68        397.39         8.47 o
   3   1  11        303.62        299.35         4.44 o
   4   1  11         68.97         72.23         2.23 o
   5   1  11         28.97         29.05         1.38 o
   6   1  11         15.11         15.20         0.92 o
   7   1  11         28.51         28.44         1.63 o
   8   1  11          1.72          1.66         0.33 o
  -5   2  11          1.57          2.19         0.60 o
  -4   2  11         72.30         67.26         2.79 o
  -3   2  11        132.07        132.62         3.13 o
  -2   2  11         47.20         51.02         1.97 o
  -1   2  11         11.32         10.00         0.93 o
   0   2  11          5.83          7.83         0.85 o
   1   2  11         48.11         52.94         1.84 o
   2   2  11        158.23        179.89         3.37 o
   3   2  11         59.91         52.27         2.69 o
   4   2  11         30.11         31.11         2.68 o
   5   2  11         15.37         15.40         1.03 o
   6   2  11         70.11         68.96         2.68 o
   7   2  11         13.95         13.90         1.56 o
   8   2  11          5.35          6.14         0.58 o
  -5   3  11         12.36         12.65         2.40 o
  -4   3  11          2.68          2.09         0.51 o
  -3   3  11         39.34         42.71         2.14 o
  -2   3  11         39.30         38.77         1.38 o
  -1   3  11         86.39         88.30         2.56 o
   0   3  11         32.50         26.65         1.42 o
   1   3  11         57.28         50.96         1.51 o
   2   3  11         60.51         70.98         2.15 o
   3   3  11         56.60         69.80         3.08 o
   4   3  11          1.18          1.05         0.38 o
   5   3  11         15.66         18.30         1.26 o
   6   3  11        156.16        161.84         5.23 o
   7   3  11          8.71          7.80         0.61 o
  -5   4  11          5.61          6.95         0.90 o
  -4   4  11          0.58          0.16         0.33 o
  -3   4  11         40.89         36.30         1.58 o
  -2   4  11        100.21        101.16         2.91 o
  -1   4  11         39.09         38.96         1.40 o
   0   4  11          0.72          0.54         0.46 o
   1   4  11         82.61         80.63         2.45 o
   2   4  11         75.86         78.73         1.88 o
   3   4  11         87.33         85.43         3.38 o
   4   4  11         10.08         11.80         0.73 o
   5   4  11         28.11         31.71         1.41 o
   6   4  11         41.40         42.19         1.47 o
   7   4  11          0.15          0.03         0.19 o
  -4   5  11          5.11          2.46         2.08 o
  -3   5  11        102.65         97.38         7.58 o
  -2   5  11        135.05        143.88         2.47 o
  -1   5  11         29.72         27.52         1.17 o
   0   5  11        240.71        246.50         3.45 o
   1   5  11         18.75         23.98         1.12 o
   2   5  11          1.01          0.38         0.29 o
   3   5  11          1.39          0.66         0.31 o
   4   5  11         16.77         20.35         0.88 o
   5   5  11          4.75          3.25         0.53 o
   6   5  11          0.03         -0.26         0.26 o
   7   5  11          0.13         -0.15         0.27 o
  -4   6  11         66.93         65.30        11.43 o
  -3   6  11         37.64         38.21         3.97 o
  -2   6  11          0.38         -0.24         0.40 o
  -1   6  11         10.68          9.02         0.67 o
   0   6  11          6.71          7.87         0.85 o
   1   6  11          0.09          0.17         0.36 o
   2   6  11          0.85          0.92         0.31 o
   3   6  11          0.58          0.55         0.30 o
   4   6  11         16.12         15.34         0.76 o
   5   6  11          2.36          2.39         0.33 o
   6   6  11          0.11         -0.02         0.28 o
  -3   7  11          6.38          6.56         1.45 o
  -2   7  11          0.05         -0.60         0.60 o
  -1   7  11          0.89          0.63         0.61 o
   0   7  11          6.71          6.80         0.74 o
   1   7  11         11.05          8.81         0.83 o
   2   7  11         22.60         25.06         1.28 o
   3   7  11         57.55         49.19         1.50 o
   4   7  11         26.83         25.31         1.70 o
   5   7  11          3.30          4.27         0.67 o
  -2   8  11          0.01          0.07         0.47 o
  -1   8  11          0.23          0.37         0.49 o
   0   8  11         43.04         50.26         2.41 o
   1   8  11          4.09          3.71         0.83 o
   2   8  11          5.14          7.59         1.02 o
   3   8  11          3.20          4.36         0.81 o
   4   8  11          0.05         -0.17         0.42 o
   5   8  11          1.58          1.38         0.40 o
  -1   9  11          1.58          2.49         0.54 o
   0   9  11          0.68          0.16         0.41 o
   1   9  11          0.90          2.11         0.57 o
   2   9  11          1.77          0.86         0.45 o
   3   9  11          4.02          2.56         0.57 o
  -2  -6  12         35.73         44.07         1.67 o
  -1  -6  12         46.88         56.77         2.07 o
   0  -6  12         17.13         16.88         1.17 o
   1  -6  12          9.72         10.89         0.89 o
   2  -6  12         46.02         50.55         1.57 o
  -3  -5  12          3.02          3.05         0.50 o
  -2  -5  12         20.97         23.81         1.47 o
  -1  -5  12          0.42          0.32         0.37 o
   0  -5  12          4.78          3.34         0.67 o
   1  -5  12          0.21          0.13         0.35 o
   2  -5  12         36.21         37.39         1.75 o
   3  -5  12         28.34         29.10         1.31 o
  -3  -4  12          0.86          0.72         0.38 o
  -2  -4  12          0.76          1.95         0.60 o
  -1  -4  12         23.78         28.32         1.85 o
   0  -4  12          8.53          7.54         1.02 o
   1  -4  12         61.86         63.14         2.72 o
   2  -4  12         64.81         66.21         2.61 o
   3  -4  12          7.56          6.54         0.79 o
  -4  -3  12          4.61          5.12         0.69 o
  -3  -3  12         71.07         83.73         1.90 o
  -2  -3  12         59.05         63.27         2.31 o
  -1  -3  12         19.50         20.41         1.63 o
   0  -3  12         20.96         21.75         1.73 o
   1  -3  12        158.58        163.96         4.59 o
   2  -3  12        257.04        262.92         5.54 o
   3  -3  12          2.26          1.76         0.52 o
   4  -3  12         13.12         11.26         1.00 o
   6  -3  12         10.92          9.34         0.74 o
  -5  -2  12          0.34         -0.38         0.38 o
  -4  -2  12         41.19         46.09         2.03 o
  -3  -2  12        154.37        159.73         4.00 o
  -2  -2  12         87.96         87.01         2.19 o
  -1  -2  12         17.42         17.03         1.02 o
   0  -2  12         10.85         10.80         1.28 o
   1  -2  12         23.93         24.91         1.89 o
   2  -2  12         18.41         17.66         1.56 o
   3  -2  12          1.18          0.48         0.45 o
   4  -2  12         54.38         57.52         2.39 o
   5  -2  12         65.35         69.87         1.69 o
   6  -2  12         15.12         12.34         0.97 o
  -5  -1  12         31.64         32.02         1.54 o
  -4  -1  12         43.01         40.75         2.00 o
  -3  -1  12          0.09         -0.22         0.52 o
  -2  -1  12          8.62         10.10         0.93 o
  -1  -1  12          5.59          5.37         0.63 o
   0  -1  12          0.24          0.20         0.32 o
   1  -1  12         45.71         45.20         2.51 o
   2  -1  12         18.82         19.17         1.65 o
   3  -1  12         19.40         22.11         1.70 o
   4  -1  12         48.61         46.51         2.27 o
   5  -1  12         24.63         22.87         1.07 o
   6  -1  12          0.24         -0.02         0.26 o
   7  -1  12         18.17         18.15         0.99 o
  -5   0  12         11.50         11.28         0.98 o
  -4   0  12         21.83         24.28         1.62 o
  -3   0  12         25.95         25.05         1.77 o
  -2   0  12         14.00         12.96         1.36 o
  -1   0  12        158.54        156.87         3.09 o
   0   0  12         93.19         99.15         3.11 o
   1   0  12          7.20          6.00         0.67 o
   2   0  12        133.44        134.92         4.26 o
   3   0  12          2.00          3.20         0.75 o
   4   0  12          2.67          2.14         0.45 o
   5   0  12          2.33          2.16         0.40 o
   6   0  12          0.16          0.40         0.23 o
   7   0  12          9.45         11.09         0.85 o
  -5   1  12          0.52          0.87         0.40 o
  -4   1  12         82.10         89.08         3.01 o
  -3   1  12         99.80         96.89         3.41 o
  -2   1  12          3.77          4.11         0.91 o
  -1   1  12         32.73         35.45         2.17 o
   0   1  12          1.57          1.29         0.40 o
   1   1  12         21.75         23.16         1.23 o
   2   1  12          0.53          4.39         1.06 o
   3   1  12          1.12          1.44         0.61 o
   4   1  12          0.95          1.16         0.35 o
   5   1  12          0.11          0.02         0.28 o
   6   1  12         91.51         91.29         1.97 o
   7   1  12        101.19        112.01         2.72 o
  -5   2  12          1.26          1.67         0.43 o
  -4   2  12          1.20          1.59         0.55 o
  -3   2  12         11.99         11.97         0.97 o
  -2   2  12         45.88         49.11         1.46 o
  -1   2  12         19.62         20.03         2.45 o
   0   2  12          5.26          4.75         0.62 o
   1   2  12         17.98         15.08         1.03 o
   2   2  12         93.43         96.68         3.34 o
   3   2  12        280.13        274.59         6.00 o
   4   2  12         28.20         32.44         2.71 o
   5   2  12         42.27         44.55         1.59 o
   6   2  12         19.91         18.20         1.02 o
   7   2  12          0.30          0.31         0.17 o
  -4   3  12          9.01          9.56         0.97 o
  -3   3  12          0.39          0.17         0.37 o
  -2   3  12         25.69         26.50         1.09 o
  -1   3  12         42.10         41.97         1.76 o
   0   3  12          0.52          0.85         0.48 o
   1   3  12         90.24         81.36         2.32 o
   2   3  12        201.05        201.74         4.19 o
   3   3  12         85.00         92.38         3.47 o
   4   3  12          3.92          2.45         0.45 o
   5   3  12         56.47         56.24         1.75 o
   6   3  12         32.96         37.15         1.27 o
   7   3  12          0.82         -0.06         0.15 o
  -4   4  12         25.46         22.50         1.25 o
  -3   4  12         67.86         69.41         4.57 o
  -2   4  12         14.81         14.93         0.81 o
  -1   4  12          6.78          6.88         0.62 o
   0   4  12         18.66         19.06         0.98 o
   1   4  12         10.02         13.44         0.79 o
   2   4  12        111.28        119.10         3.76 o
   3   4  12         13.03         11.98         1.28 o
   4   4  12          2.61          1.72         0.39 o
   5   4  12          4.61          3.07         0.45 o
   6   4  12          8.93          7.02         0.55 o
   7   4  12         15.84         13.75         0.86 o
  -3   5  12         15.10         16.05         1.29 o
  -2   5  12         23.56         29.06         1.08 o
  -1   5  12          1.32          1.33         0.36 o
   0   5  12          6.18          7.17         0.62 o
   1   5  12         18.03         14.14         0.84 o
   2   5  12         23.62         17.96         0.88 o
   3   5  12         24.57         24.26         0.99 o
   4   5  12          5.58          8.16         0.69 o
   5   5  12          6.44          8.54         0.63 o
   6   5  12         25.54         26.30         0.93 o
  -3   6  12          1.82          2.12         0.71 o
  -2   6  12          2.45          3.29         0.92 o
  -1   6  12         14.10         15.06         0.98 o
   0   6  12          7.67          5.68         0.68 o
   1   6  12          8.22          7.90         0.77 o
   2   6  12          0.07          0.31         0.31 o
   3   6  12         13.85         16.22         0.76 o
   4   6  12         11.43         12.26         0.61 o
   5   6  12         23.21         24.19         1.34 o
  -3   7  12         43.07         43.12         1.75 o
  -2   7  12         10.59          9.79         1.04 o
  -1   7  12          4.75          3.77         0.82 o
   0   7  12         46.43         50.68         2.47 o
   1   7  12         16.36         17.95         1.02 o
   2   7  12         14.49         20.32         1.19 o
   3   7  12          0.32          0.50         0.53 o
   4   7  12          0.75          1.35         0.52 o
  -1   8  12          3.27          4.33         0.72 o
   0   8  12         19.50         24.28         1.52 o
   1   8  12          4.08          6.17         0.86 o
   2   8  12          0.84          0.11         0.45 o
   3   8  12          0.83          1.09         0.47 o
  -2  -5  13          1.62          1.90         0.39 o
  -1  -5  13         35.32         46.95         1.80 o
   0  -5  13         34.58         43.00         1.78 o
   1  -5  13          8.27          8.37         0.79 o
   2  -5  13         49.01         57.46         1.76 o
  -2  -4  13         31.68         38.64         1.68 o
  -1  -4  13         24.20         29.28         1.64 o
   0  -4  13          4.48          5.21         0.78 o
   1  -4  13         31.01         31.25         1.69 o
   2  -4  13         20.53         20.11         1.28 o
   3  -4  13          1.97          1.96         0.43 o
   4  -4  13          1.59          1.23         0.31 o
  -3  -3  13         35.37         34.87         1.41 o
  -2  -3  13         29.20         27.35         1.53 o
  -1  -3  13         14.04         14.85         1.28 o
   0  -3  13          1.14          0.36         0.40 o
   1  -3  13         15.55         16.42         1.38 o
   2  -3  13          7.53          7.48         0.90 o
   3  -3  13          2.39          1.81         0.49 o
   4  -3  13          1.53          1.39         0.26 o
   5  -3  13         15.56         12.73         0.82 o
  -4  -2  13          3.05          3.22         0.53 o
  -3  -2  13         10.53         10.62         0.96 o
  -2  -2  13          0.17          0.41         0.65 o
  -1  -2  13          9.16         11.39         1.17 o
   0  -2  13         33.49         36.36         2.08 o
   1  -2  13        184.68        207.34         4.90 o
   2  -2  13         77.62         85.36         3.08 o
   3  -2  13          4.55          3.82         0.68 o
   4  -2  13         46.10         44.78         1.35 o
   5  -2  13         37.92         35.47         1.01 o
  -4  -1  13          6.88          5.06         0.70 o
  -3  -1  13         22.78         26.40         1.58 o
  -2  -1  13         26.68         29.52         1.75 o
  -1  -1  13         12.76         13.48         0.87 o
   0  -1  13          7.69          7.52         0.90 o
   1  -1  13         72.20         77.90         3.09 o
   2  -1  13        166.90        173.07         4.48 o
   3  -1  13         34.46         36.72         2.01 o
   4  -1  13          4.36          4.49         0.50 o
   5  -1  13         14.39         16.79         0.79 o
   6  -1  13         24.30         25.73         1.20 o
  -4   0  13         88.57         97.68         2.74 o
  -3   0  13         79.56         80.06         2.79 o
  -2   0  13         22.71         24.21         1.66 o
  -1   0  13          1.96          2.82         0.47 o
   0   0  13         85.86         92.36         2.96 o
   1   0  13          3.74          4.55         1.13 o
   2   0  13         12.50         10.34         1.18 o
   3   0  13          3.60          4.38         0.83 o
   4   0  13         20.48         22.33         1.05 o
   5   0  13          0.21          0.28         0.22 o
   6   0  13          0.94          1.11         0.23 o
  -4   1  13         56.28         63.32         2.21 o
  -3   1  13         19.02         18.07         1.40 o
  -2   1  13          0.10          0.15         0.47 o
  -1   1  13         10.85         12.76         1.34 o
   0   1  13         45.52         39.90         1.51 o
   1   1  13         21.02         21.22         1.13 o
   2   1  13         37.03         33.76         1.39 o
   3   1  13          4.40          3.91         0.79 o
   4   1  13         56.17         60.99         1.74 o
   5   1  13         48.49         52.91         1.52 o
   6   1  13          0.03          0.12         0.17 o
  -4   2  13          4.45          5.23         0.68 o
  -3   2  13         16.88         18.19         1.37 o
  -2   2  13          0.01          0.00         0.38 o
  -1   2  13          7.76          7.57         1.08 o
   0   2  13         32.14         34.01         1.38 o
   1   2  13         10.40         12.29         0.89 o
   2   2  13         23.24         24.69         1.99 o
   3   2  13         12.77         14.29         1.35 o
   4   2  13          2.96          6.42         0.90 o
   5   2  13         10.86         11.72         0.74 o
   6   2  13          0.15         -0.04         0.17 o
  -4   3  13          7.17          7.73         0.73 o
  -3   3  13         11.28         12.25         1.09 o
  -2   3  13         24.35         23.16         1.19 o
  -1   3  13         87.00         90.86         2.36 o
   0   3  13          2.27          2.96         0.77 o
   1   3  13         51.32         44.80         1.59 o
   2   3  13         78.86         76.97         2.96 o
   3   3  13          0.47          0.75         0.52 o
   4   3  13         11.14         10.68         1.13 o
   5   3  13          1.00          1.75         0.33 o
   6   3  13         44.94         44.39         1.15 o
  -3   4  13          4.92          5.26         0.55 o
  -2   4  13          9.60         10.81         0.83 o
  -1   4  13          2.89          3.66         0.46 o
   0   4  13          0.58          0.38         0.34 o
   1   4  13          3.81          4.55         0.60 o
   2   4  13          1.76          1.17         0.35 o
   3   4  13         60.14         57.29         1.76 o
   4   4  13          8.17          6.41         0.58 o
   5   4  13          0.07          0.58         0.35 o
   6   4  13         30.70         25.16         1.17 o
  -3   5  13          1.00         -0.11         0.52 o
  -2   5  13         13.87         12.80         0.97 o
  -1   5  13         12.13         12.33         0.68 o
   0   5  13          0.21         -0.04         0.28 o
   1   5  13         25.42         21.82         1.51 o
   2   5  13         91.94         90.82         2.32 o
   3   5  13         44.17         48.54         1.52 o
   4   5  13         16.80         16.83         0.84 o
   5   5  13         24.68         26.56         1.35 o
   6   5  13         41.42         41.95         1.34 o
  -2   6  13         12.00         14.34         1.20 o
  -1   6  13          3.79          5.00         0.88 o
   0   6  13          7.09          7.59         0.68 o
   1   6  13         25.52         34.64         1.35 o
   2   6  13         22.68         25.95         1.15 o
   3   6  13          0.16         -0.07         0.20 o
   4   6  13          1.25          1.59         0.38 o
  -1   7  13          9.43         10.25         0.98 o
   0   7  13          4.57          5.61         0.83 o
   1   7  13          5.09          4.35         0.75 o
   2   7  13          0.38          1.24         0.54 o
   3   7  13          2.78          2.92         0.56 o
   1   8  13          0.93          2.90         0.54 o
  -1  -4  14          0.26          0.67         0.30 o
   0  -4  14         23.33         30.27         1.38 o
   1  -4  14         29.83         36.52         1.50 o
   2  -4  14          2.95          3.85         0.50 o
  -1  -3  14          1.87          2.66         0.50 o
   0  -3  14          5.11          5.30         0.72 o
   1  -3  14         11.41         11.38         0.99 o
   2  -3  14          7.00          8.04         0.79 o
   3  -3  14         26.99         26.65         1.25 o
  -1  -2  14         40.53         42.76         1.80 o
   0  -2  14          4.33          3.88         0.65 o
   1  -2  14         86.00         92.09         2.89 o
   2  -2  14        104.22        115.67         3.12 o
   3  -2  14          4.36          6.30         0.74 o
   4  -2  14          0.93          0.66         0.30 o
  -3  -1  14         33.77         36.72         1.49 o
  -2  -1  14         20.52         20.43         1.24 o
  -1  -1  14          0.02         -0.26         0.26 o
   0  -1  14          8.86         10.45         1.03 o
   1  -1  14          1.64          2.03         0.58 o
   2  -1  14         20.82         22.03         1.48 o
   3  -1  14          0.52          0.80         0.41 o
   4  -1  14          0.17          0.75         0.37 o
   5  -1  14         33.37         28.15         1.12 o
  -3   0  14         24.88         24.52         1.33 o
  -2   0  14          5.41          4.09         0.67 o
  -1   0  14          0.02         -0.27         0.42 o
   0   0  14          0.22          0.30         0.33 o
   1   0  14         33.99         38.71         2.00 o
   2   0  14         17.88         16.81         1.35 o
   3   0  14          2.69          4.82         0.78 o
   4   0  14         57.09         64.41         2.24 o
   5   0  14          4.54          3.62         0.50 o
  -3   1  14         11.59         11.34         0.96 o
  -2   1  14          8.06          7.56         0.90 o
  -1   1  14          4.06          3.06         0.64 o
   0   1  14         57.45         55.77         1.60 o
   1   1  14         63.07         63.79         4.71 o
   2   1  14         10.83         13.13         1.21 o
   3   1  14          0.06         -0.02         0.36 o
   4   1  14         17.56         20.54         1.34 o
   5   1  14          1.35          1.59         0.41 o
  -3   2  14         25.10         24.14         1.33 o
  -2   2  14         11.45         13.47         1.14 o
  -1   2  14          0.15          0.15         0.47 o
   0   2  14         14.94         15.73         1.32 o
   1   2  14          6.49          7.19         0.63 o
   2   2  14          4.85          4.09         0.72 o
   3   2  14         20.89         23.32         1.53 o
   4   2  14          1.64          2.60         0.59 o
   5   2  14          0.39          0.10         0.25 o
  -3   3  14          8.34          9.52         0.80 o
  -2   3  14          0.15         -0.34         0.42 o
  -1   3  14          7.78          9.67         0.70 o
   0   3  14         14.45         11.37         0.79 o
   1   3  14         26.34         25.67         1.47 o
   2   3  14          0.98          0.07         0.36 o
   3   3  14         48.19         58.47         2.31 o
   4   3  14         22.81         27.36         1.38 o
   5   3  14          5.51          7.29         0.72 o
  -2   4  14          1.14          0.01         0.36 o
  -1   4  14          1.81          1.51         0.28 o
   0   4  14          2.90          4.41         0.77 o
   1   4  14          0.52          0.26         0.37 o
   2   4  14         19.98         20.64         0.96 o
   3   4  14         53.46         57.18         1.55 o
   4   4  14          5.80          7.44         0.53 o
   5   4  14          0.05          0.05         0.23 o
  -2   5  14         16.75         17.32         1.14 o
  -1   5  14         16.49         15.55         0.77 o
   0   5  14          7.01          7.05         0.59 o
   1   5  14          0.55          0.14         0.30 o
   2   5  14         12.50         11.88         1.05 o
   3   5  14          0.03         -0.21         0.22 o
   4   5  14          8.51          6.31         0.56 o
   5   5  14          5.93          5.81         0.51 o
  -1   6  14          0.55          0.86         0.45 o
   0   6  14          2.74          4.68         0.69 o
   1   6  14          8.36         10.63         0.96 o
   2   6  14          7.50         10.63         0.91 o
   3   6  14          4.52          3.53         0.50 o
   1  -3  15          0.94          0.82         0.28 o
   0  -2  15          2.54          3.19         0.48 o
   1  -2  15         31.97         36.02         1.50 o
   2  -2  15          3.99          2.54         0.46 o
   3  -2  15         17.96         19.55         0.97 o
   0  -1  15          2.65          2.32         0.45 o
   1  -1  15          0.07          0.48         0.33 o
   2  -1  15          9.93          9.60         0.85 o
   3  -1  15         59.89         64.05         1.94 o
   4  -1  15          5.21          4.56         0.47 o
  -2   0  15          4.97          5.75         0.60 o
  -1   0  15         14.23         14.07         0.94 o
   0   0  15          0.23         -0.02         0.48 o
   1   0  15         17.53         18.99         1.20 o
   2   0  15         43.82         50.88         1.93 o
   3   0  15          6.09          7.69         0.77 o
   4   0  15          8.61          8.18         0.68 o
  -2   1  15         35.45         38.82         1.51 o
  -1   1  15          3.62          3.38         0.37 o
   0   1  15         37.12         34.18         1.55 o
   1   1  15         18.77         20.63         1.22 o
   2   1  15         10.93         13.01         1.03 o
   3   1  15          0.25          0.62         0.33 o
   4   1  15          0.01         -0.15         0.24 o
  -2   2  15          2.55          2.51         0.47 o
  -1   2  15          3.70          2.92         0.35 o
   0   2  15         16.32         18.47         1.80 o
   1   2  15          0.70          1.35         0.40 o
   2   2  15          0.27         -0.13         0.29 o
   3   2  15          0.01         -0.29         0.33 o
   4   2  15          5.60          4.05         0.41 o
  -2   3  15          3.02          1.96         0.40 o
  -1   3  15          0.48          0.75         0.43 o
   0   3  15         29.78         30.88         1.98 o
   1   3  15         13.13         13.66         1.08 o
   2   3  15          4.93          3.85         0.40 o
   3   3  15         15.50         16.90         0.76 o
   4   3  15         12.16         13.79         0.59 o
   0   4  15         32.87         45.49         1.69 o
   1   4  15          0.49          1.12         0.38 o
   2   4  15          0.59          1.60         0.43 o
   3   4  15          5.01          3.63         0.35 o
   0   5  15          3.19          2.26         0.39 o
   1   5  15         11.29         13.24         0.91 o
   2   5  15          2.27          2.20         0.42 o
   3   5  15         30.67         29.17         1.18 o
   1   1  16          2.16          3.29         0.45 o
   2   1  16         15.30         17.85         0.97 o
   1   2  16          5.64          6.79         0.63 o
   2   2  16         22.91         29.17         1.25 o
   1   3  16          2.12          2.28         0.38 o
   2   3  16          4.58          6.11         0.56 o
                                                
